# Supplementary material for: An Epigenomic Meta-Analysis of Differentially Methylated Sites in Pre- and Post-Metabolic/Bariatric Surgery Adult Female Patients
Source: Epigenomes. 2025 Aug 29;9(3):32. doi: 10.3390/epigenomes9030032 (PMC12452392; doi:10.3390/epigenomes9030032)
Supplement: Supplementary file 1 [file epigenomes-09-00032-s001.zip]

Archive with 4 entries (4 files):
- Supplementary file 3.xlsx
- Suplemmentary file 4.xlsx
- Supplementary file 1.xlsx
- Supplementary file 2.xlsx
