# Supplementary material for: An Epigenomic Meta-Analysis of Differentially Methylated Sites in Pre- and Post-Metabolic/Bariatric Surgery Adult Female Patients
Source: Epigenomes. 2025 Aug 29;9(3):32. doi: 10.3390/epigenomes9030032 (PMC12452392; doi:10.3390/epigenomes9030032)
Supplement: Supplementary file 1 [file epigenomes-09-00032-s001.zip › Supplementary file 3.xlsx]

## Sheet: Final 28 genes 
Supplementary data 3. The details of 28 genes that were differentially methylated in both adipose tissue and adipocytes from EWAS results displayed in Figure 6A.
Gene	Full gene name	Pathway(s)	Hypo/Hyper methylation	Which papers?
ACACA	Acetyl-CoA Carboxylase Alpha	Insulin	Hypomethylation	Benton et al. and Andersson et al.
ACSL1	Acyl-CoA Synthetase Long Chain Family Member 1	Adipocytokine	Hypomethylation	Benton et al. and Andersson et al.
AKT1	AKT serine/threonine kinase 1	FoxO, Toll-like, Adipocytokine, PI3K-Akt, mTOR, Insulin, cAMP	Hypomethylation	Benton et al. and Andersson et al.
AKT2	AKT serine/threonine kinase 2	FoxO, Toll-like, Adipocytokine, PI3K-Akt, mTOR, Insulin, cAMP	Hypomethylation	Benton et al. and Andersson et al.
CD86	CD86 molecule	Toll-like	Both- Andersson; hypermethylation- Benton	Benton et al. and Andersson et al.
CACNA1C	calcium voltage-gated channel subunit alpha1 C	cAMP	Both- Andersson; hypermethylation- Benton	Benton et al. and Andersson et al.
COL6A3	collagen type VI alpha 3 chain	PI3K-Akt	Hypomethylation	Benton et al. and Andersson et al.
LBP	lipopolysaccharide binding protein	Toll-like	Hypomethylation	Benton et al. and Andersson et al.
CREB3L1	cAMP responsive element binding protein 3 like 1	PI3K-Akt, cAMP	Hypomethylation	Benton et al. and Andersson et al.
EGFR	epidermal growth factor receptor	FoxO	Hypermethylation	Benton et al. and Andersson et al.
FLT1	fms related receptor tyrosine kinase 1	PI3K-Akt	Hypomethylation	Benton et al. and Andersson et al.
GNA12	G protein subunit alpha 12	cAMP	Hypomethylation	Benton et al. and Andersson et al.
IRS1	insulin receptor substrate 1	FoxO, adipocytokine, PI3K-Akt, mTOR, insulin	Hypomethylation	Benton et al. and Andersson et al.
ITGA1	integrin subunit alpha 1	PI3K-Akt	Hypomethylation	Benton et al. and Andersson et al.
KCNK2	potassium two pore domain channel subfamily K member 2	cAMP	Hypomethylation	Benton et al. and Andersson et al.
LAMA4	laminin subunit alpha 4	PI3K-Akt	Hypomethylation-Benton; hypermethylation-Andersson	Benton et al. and Andersson et al.
MAPK3	mitogen-activated protein kinase 3	FoxO, Toll-like, PI3K-Akt, mTOR, insulin, cAMP	Hypomethylation	Benton et al. and Andersson et al.
NFKB1	nuclear factor kappa B subunit 1	cAMP, Toll-like, Adipocytokine, PI3K-Akt	Both- Andersson; hypermethylation- Benton	Benton et al. and Andersson et al.
SORBS1	sorbin and SH3 domain containing 1	Insulin	Both- Andersson; hypermethylation- Benton	Benton et al. and Andersson et al.
TGFBR1	transforming growth factor beta receptor 1	FoxO	Hypermethylation	Benton et al. and Andersson et al.
PLCE1	phospholipase C epsilon 1	cAMP	Hypomethylation	Benton et al. and Andersson et al.
PDE4D	phosphodiesterase 4D	cAMP	Hypomethylation	Benton et al. and Andersson et al.
PRKAG2	protein kinase C beta	Insulin, FoxO, adipocytokine	Both- Andersson and Benton	Benton et al. and Andersson et al.
PRKCB	protein kinase C beta	mTOR	Hypomethylation	Benton et al. and Andersson et al.
PTPN1	protein tyrosine phosphatase non-receptor type 1	Insulin, adipocytokine	Both- Andersson and Benton	Benton et al. and Andersson et al.
SMAD3	SMAD family member 3	FoxO	Hypermethylation	Benton et al. and Andersson et al.
SORBS1	sorbin and SH3 domain containing 1	Insulin	Both- Andersson; hypomethylation- Benton	Benton et al. and Andersson et al.
NLK	nemo like kinase	FoxO	hypomethylation	Benton et al. and Andersson et al.
PRKCB	protein kinase C beta	mTOR	hypomethylation	Benton et al. and Andersson et al.

## Sheet: Adipocytokine
Pathway	Methylation change	Ref.	Tissue	Time frame	Gene with associated CpG site(s)
Adipocytokine	Hypomethylation	Andersson et al.	Adipocytes	2 years	POMC, CPT1C, AKT1, ADIPOR1, STST3, AKT2, PCK1, PRKAB2, CPT1A, ACACB, IRS2, PRKAG2, IRS1, PTPN1, ACSL1, MAPK10, RXRB, CS36, LEP, NFKB1
		Benton et al.	Adipose tissue	9-31 months	LEPR, AKT1, AKT2, ACSBG1, PRKAG2 PTPN11, IRS1, NFKB1, RXRA, ASCL1
		Wolf et al.	Blood	6 months	POMC
	Hypermethylation	Andersson et al.	Adipocytes	2 years	ADIPOR2, TRAF2, ADIPOR1, SLC2A1, TNFRSF1B, PTPN1, PRKAG2, NFKB1
		Benton et al.	Adipose tissue	9-31 months	PTPN1, PRKAG2
		Wolf et al.	Blood	6 months	AGRP

## Sheet: cAMP
Pathway	Methylation change	Ref.	Tissue	Time frame	Gene with associated CpG site(s)
cAMP	Hypomethylation	Andersson et al.	Adipocytes	2 years	POMC, NPR1, PTGER3, ADCY5, GNA12, PLD1, MAPK10, ATP2A, MAPK3, SLC9A1, KCNK2, AKT2, ADCY9, AKT1, ADORA2A, GLI3, RAPGEF4, NFKB1, PDE4D, CACNA1C, CREB3L1, PLCE1, VIPR2
		Benton et al.	Adipose tissue	9-31 months	GNA12, CALML6, MAPK3, EDN2, KCNK2, ADCY3, AKT2, HCN2, TNNI3, PPP1R1B, ADCY9, MAP2K1, RAPGEF4, NFKB1, PDE4D, ARAP3, GABBR1, GLPQR, AKT1, CREB3L1, PLCE1, VIPR2, GLI3, GHRL
		Wolf et al.	Blood	6 months	POMC
	Hypermethylation	Andersson et al.	Adipocytes	2 years	PRKACB, VAV3, ROCK2, NFKB1, NFATC1, ADCY9, NFKB1, ARAP3, GABBR1, CACNA1C, CAMK2B
		Benton et al.	Adipose tissue	9-31 months	ADORA2A, ATP2B1, CACNA1C

## Sheet: FoxO pathway
Pathway	Methylation change	Ref.	Tissue	Time frame	Gene with associated CpG site(s)
FoxO	hypomethylation	Andersson et al.	Adipocytes	2 years	SGK2, AKT1, MAPK14, CDKN1A, STAT3, AKT2, INSR, PRKAB2, FOXO1, IRS2, TGFB3, NLK, PRKAG2, TGFB2, IRS1, MAPK10, USP7, FOXO3, GABARAPL1, AKT3, PRKAG2, MAPK3
		Benton et al.	Adipose tissue	9-31 months	PLK3, CSNK1E, MAP2K1, AGAP2, MAPK3, NLK, PRKAG2, IRS1, AKT1, AKT2
	hypermethylation	Andersson et al.	Adipocytes	2 years	S1PR4, PIK3R2, STK4, SMAD3, IGF1R, CDKN1B, PIK3R1, FOXO3, AKT3, BCL2L11, TGFBR1, TGFBR2, SPK2, SGK1, EGFR, IL10, PRKAG2
		Benton et al.	Adipose tissue	9-31 months	SMAD3, PRKAG2, TGFBR1, EGFR

## Sheet: Insulin
Pathway	Methylation change	Ref.	Tissue	Time frame	Gene with associated CpG site(s)
Insulin	hypomethylation	Andersson et al.	Adipocytes	2 years	RPTOR, PRKAR2B, PKRCZ, RHEB, ACACA, FBP1, SREBF1, IRS1, LIPE, MAPK10, AKT1, SORBS1, INPP5A, RAPGEF1, HKDC1, SHC1, EIF4E1B, AKT3, PTPRF, AKT2, PHKG1, INSR, PTPN1, PRKAB2, HK1, PDE3B, ACACB, FOXO1, IRS2, MAPK3, FASN, PRKAG2
		Benton et al.	Adipose tissue	9-31 months	RPTOR, PYGM, CALML6, PRKCZ, ACACA, SHC4, MAP2K1, SORBS1, INPP5A, AKT3, AKT2,AKT1, PTPN1, TSC1, PRKAG2, IRS1, HK3, MAPK3
	hypermethylation	Andersson et al.	Adipocytes	2 years	RPTOR, HK3, PKRCZ, SHC2, PRKACA, PIK3R2, LIPE, SORBS1, GCK, RAPGEF1, PIK3R1, AKT3, PTPN1, CALML4, PRKAG2, PRKAR2B, FBP1, PRKACB, HK3, FLOT1
		Benton et al.	Adipose tissue	9-31 months	HK3, PRKCZ, PTPN1, PRKAG2, FBP1

## Sheet: mTOR
Pathway	Methylation change	Ref.	Tissue	Time frame	Gene with associated CpG site(s)
mTOR	hypomethylation	Andersson et al.	Adipocytes	2 years	RPTOR, FLCN, WNT7B, CAB39L, DEPDC5, PRR5, AKT1, NPRL3, WNT10B, FZD4, PRR5L, GRB10, WNT2, EIF4E1B, RPS6KA2, AKT3, AKT2, INSR, LRP5, EIF4B, PRKCB, RHEB, ATP6V1C1, IRS1, STRADB, MAPK3
		Benton et al.	Adipose tissue	9-31 months	PRKCA, RPTOR, MAP2K1, TELO2, AKT1, PRR5L, DVL3, AKT2, LRP5, MAPK3, PRKCB, TSC1, IRS1, WNT11
	hypermethylation	Andersson et al.	Adipocytes	2 years	RPTOR, PRKCA, LPIN1, PIK3R2, PRR5, IGF1R, WNT5B, PRR5L, GRB10, ATP6V1F, ATP6V1H, WDR5, PRR5L, PIK3R1, AKT3, WNT5A, NPRL2, LRP5, ATP6V1B2, RPS6KA1, CAB39, ATP6V1A, SKP2, SGK1
		Garcia et al.	Muscle	3 months	LPIN1

## Sheet: PI3K-Akt
Pathway	Methylation change	Ref.	Tissue	Time frame	Gene with associated CpG site(s)
PI3K-Akt	Hypomethylation	Andersson et al.	Adipocytes	2 years	RHEB, PRKCA, LAMA3, PPP2R2B, SGK2, GNGT2, FGF1, FLT1, COL4A1, COL4A2, AKT1, NTF3, PKN2, VWF, ITGB7, PPP2R5A, CDK4, BDNF, CREB3L1, CHRM2, FGFR1, YWHA2, IL2RA, COL6A1, INSR, IRS1, ITGA1, PDGFC, EFNA5, FGF18, EIF4E1B, FLT4, ATF6B, CDKN1A, FOXO3, CREB5, TNR, GNG4, AKT3, NFKB1, LAMB3, ITGA6, COL6A3, RXRA, ITGB5, BCL2, FGF2, PHLPP1, GNG5, AKT2, ANGPT1, MAPK3, RPTOR
		Benton et al.	Adipose tissue	9-31 months	OSMR, GHR, ITGB4, PDGFRB, ANGPT2, COL9A2, TSC1, CRTC2, BCL2L1, ERBB2, COL6A3, ITGA2B, GNG12, SYK, COL1A1, ITGA1, PSPN, LAMA4, FLT1, COLKA1, ANGPT4, JAK3, THBS1, RPTOR, MAPK3, AKT1 MAP2K1, IRS1, GNG13, CDK6, PPP2R5E, COL1A2, PPP2R1B, MAGI1, CREB3L1, NFKB1, AKT2
		Garcia et al.	Muscle	3 months	ITGB3
	Hypermethylation	Andersson et al.	Adipocytes	2 years	LAMB4, YWHAZ, PDGFC, RPTOR, EPHA2, GNG7, PIK3R1, VEGFC, LAMC3, PIK3R2, LAMA2, LAMA5, COL9A3, COL4A5, GNB5, IGF1R, YWHAE, NFKB1, LAMA4, VWF, CDKN1B, PPP2R1B, FGFR2, MAGI2, LAMB1, TEK, ITGA5, PGF, THBS2, CREB5, IL6R, CCND3, AKT3, SGK1, BCL2L11, CDK6, PIK3CG, BCL2, GNG12, IL2RA, PIK3AP1, ANGPT1
		Benton et al.	Adipose tissue	9-31 months	ITGA2B, PRKCA, PPP2R54, PTK2, ITGA9, SYK, LPAR1

## Sheet: Toll-like
Pathway	Methylation change	Ref.	Tissue	Time frame	Gene with associated CpG site(s)
Toll-like	Hypomethylation	Andersson et al.	Adipocytes	2 years	CD86, AKT1, IRF9, TOLLIP, MAPK13, MAPK14, IL12B, LBP, AKT2, NFKB1, MAPK10, IRF5, AKT3, MAPK3
		Benton et al.	Adipose tissue	9-31 months	AKT1, TRAF3, MAP2K1, MAPK3, IRAK1, LBP, NFKB1
	Hypermethylation	Andersson et al.	Adipocytes	2 years	CD86, PIK3R2, TOLLIP, IRF5, MAPK13, MAPK14, CASP8, AKT3, TLR7, TAB2, TLR1, NFKB1
		Benton et al.	Adipose tissue	9-31 months	CD86
		Garcia et al.	Muscle	3 months	TRAF6
