# Supplementary material for: An Epigenomic Meta-Analysis of Differentially Methylated Sites in Pre- and Post-Metabolic/Bariatric Surgery Adult Female Patients
Source: Epigenomes. 2025 Aug 29;9(3):32. doi: 10.3390/epigenomes9030032 (PMC12452392; doi:10.3390/epigenomes9030032)
Supplement: Supplementary file 1 [file epigenomes-09-00032-s001.zip › Suplemmentary file 4.xlsx]

## Sheet: Sheet1
Supplementary data 4. A list of all genes revealed during data preparation for a Venn diagram.
Gene	hypermethylation or hypomethylation?	Which EWAS
GALNT2	both	Andersson et al. (2022)
GALNT2	hypomethylation	Benton et al. (2015)
KMO	hypermethylation	Andersson et al. (2022)
KMO	hypermethylation	Benton et al. (2015)
MACF1	both	Andersson et al. (2022)
MACF1	hypomethylation	Benton et al. (2015)
PHLDA3	hypomethylation	Andersson et al. (2022)
PHLDA3	hypomethylation	Benton et al. (2015)
PLA2G5	hypermethylation	Andersson et al. (2022)
PLA2G5	hypomethylation	Benton et al. (2015)
S100A9	hypermethylation	Andersson et al. (2022)
S100A9	hypermethylation	Benton et al. (2015)
TGFBR3	hypomethylation	Andersson et al. (2022)
TGFBR3	hypomethylation	Benton et al. (2015)
TRAF3IP3	hypermethylation	Andersson et al. (2022)
TRAF3IP3	hypermethylation	Benton et al. (2015)
TXLNA	hypomethylation	Andersson et al. (2022)
TXLNA	hypomethylation	Benton et al. (2015)
BOK	hypomethylation	Andersson et al. (2022)
BOK	hypomethylation	Benton et al. (2015)
DIRC3	hypomethylation	Andersson et al. (2022)
DIRC3	hypomethylation	Benton et al. (2015)
FAP	hypermethylation	Andersson et al. (2022)
FAP	hypomethylation	Benton et al. (2015)
IL1R2	both	Andersson et al. (2022)
IL1R2	hypermethylation	Benton et al. (2015)
IRS1	hypomethylation	Andersson et al. (2022)
IRS1	hypomethylation	Benton et al. (2015)
LPIN1	both	Andersson et al. (2022)
LPIN1	hypermethylation	Garcia et al. (2021)
MTA3	hypomethylation	Andersson et al. (2022)
MTA3	hypomethylation	Benton et al. (2015)
SIX2	hypomethylation	Andersson et al. (2022)
SIX2	hypomethylation	Benton et al. (2015)
SH3BP4	hypermethylation	Andersson et al. (2022)
SH3BP4	hypomethylation	Benton et al. (2015)
SH3RF3	both	Andersson et al. (2022)
SH3RF3	hypomethylation	Benton et al. (2015)
TCF7L1	hypomethylation	Andersson et al. (2022)
TCF7L1	hypomethylation	Benton et al. (2015)
TNS1	both	Andersson et al. (2022)
TNS1	hypomethylation	Benton et al. (2015)
TSSC1	hypermethylation	Andersson et al. (2022)
TSSC1	hypomethylation	Benton et al. (2015)
UXS1	hypermethylation	Andersson et al. (2022)
UXS1	hypomethylation	Benton et al. (2015)
ABI3BP	both	Andersson et al. (2022)
ABI3BP	hypomethylation	Benton et al. (2015)
GPD1L	hypomethylation	Andersson et al. (2022)
GPD1L	hypomethylation	Benton et al. (2015)
KLHL6	hypermethylation	Andersson et al. (2022)
KLHL6	hypermethylation	Benton et al. (2015)
PLXND1	hypomethylation	Andersson et al. (2022)
PLXND1	hypomethylation	Benton et al. (2015)
SEC61A1	hypomethylation	Andersson et al. (2022)
SEC61A1	hypomethylation	Benton et al. (2015)
ACSL1	hypomethylation	Andersson et al. (2022)
ACSL1	hypomethylation	Benton et al. (2015)
ENPEP	both	Andersson et al. (2022)
ENPEP	hypomethylation	Benton et al. (2015)
FAM13A	hypermethylation	Andersson et al. (2022)
FAM13A	hypermethylation	Benton et al. (2015)
GAK	hypomethylation	Andersson et al. (2022)
GAK	hypomethylation	Benton et al. (2015)
KLF3	hypomethylation	Andersson et al. (2022)
KLF3	hypomethylation	Benton et al. (2015)
NAT8L	hypomethylation	Andersson et al. (2022)
NAT8L	hypomethylation	Benton et al. (2015)
RBM47	hypermethylation	Andersson et al. (2022)
RBM47	hypermethylation	Benton et al. (2015)
ADAMTS2	hypomethylation	Andersson et al. (2022)
ADAMTS2	hypomethylation	Benton et al. (2015)
ANKH	hypomethylation	Andersson et al. (2022)
ANKH	hypomethylation	Benton et al. (2015)
CSF1R	hypomethylation	Andersson et al. (2022)
CSF1R	hypermethylation	Benton et al. (2015)
DOCK2	hypomethylation	Andersson et al. (2022)
DOCK2	hypomethylation	Benton et al. (2015)
EBF1	hypomethylation	Andersson et al. (2022)
EBF1	hypomethylation	Benton et al. (2015)
EGFLAM	hypomethylation	Andersson et al. (2022)
EGFLAM	hypomethylation	Benton et al. (2015)
HK3	hypermethylation	Andersson et al. (2022)
HK3	hypomethylation	Benton et al. (2015)
LHFPL2	hypermethylation	Andersson et al. (2022)
LHFPL2	hypomethylation	Benton et al. (2015)
LPCAT1	hypermethylation	Andersson et al. (2022)
LPCAT1	hypomethylation	Garcia et al. (2021)
MAP1B	hypomethylation	Andersson et al. (2022)
MAP1B	hypomethylation	Benton et al. (2015)
NDST1	hypomethylation	Andersson et al. (2022)
NDST1	hypomethylation	Benton et al. (2015)
STK10	both	Andersson et al. (2022)
	hypomethylation	Benton et al. (2015)
VDAC1	hypomethylation	Andersson et al. (2022)
VDAC1	hypomethylation	Benton et al. (2015)
ZNF608	hypomethylation	Andersson et al. (2022)
	hypomethylation	Benton et al. (2015)
DDR1	hypomethylation	Andersson et al. (2022)
DDR1	hypomethylation	Benton et al. (2015)
HLA-DPB1	both	Andersson et al. (2022)
HLA-DPB1	hypomethylation	Benton et al. (2015)
IGF2R	hypomethylation	Andersson et al. (2022)
IGF2R	hypomethylation	Benton et al. (2015)
JARID2	hypermethylation	Andersson et al. (2022)
JARID2	hypomethylation	Benton et al. (2015)
NHSL1	hypermethylation	Andersson et al. (2022)
	hypomethylation	Benton et al. (2015)
PDE7B	both	Andersson et al. (2022)
PDE7B	hypomethylation	Benton et al. (2015)
SERPINB1	hypermethylation	Andersson et al. (2022)
SERPINB1	hypermethylation	Benton et al. (2015)
SUPT3H	hypermethylation	Andersson et al. (2022)
SUPT3H	hypermethylation	Benton et al. (2015)
ADAP1	hypomethylation	Andersson et al. (2022)
ADAP1	hypermethylation	Garcia et al. (2021)
CCL24	hypermethylation	Andersson et al. (2022)
CCL24	hypermethylation	Benton et al. (2015)
GNA12	both	Andersson et al. (2022)
GNA12	hypermethylation	Benton et al. (2015)
PRKAG2	both	Andersson et al. (2022)
PRKAG2	both	Benton et al. (2015)
SND1	both	Andersson et al. (2022)
SND1	hypermethylation	Benton et al. (2015)
SNX8	hypermethylation	Andersson et al. (2022)
SNX8	hypomethylation	Benton et al. (2015)
ARHGEF10	hypomethylation	Andersson et al. (2022)
ARHGEF10	hypomethylation	Benton et al. (2015)
ASAP1	both	Andersson et al. (2022)
ASAP1	hypomethylation	Benton et al. (2015)
DOK2	hypermethylation	Andersson et al. (2022)
DOK2	hypermethylation	Benton et al. (2015)
EXT1	hypermethylation	Andersson et al. (2022)
	hypomethylation	Benton et al. (2015)
MTSS1	both	Andersson et al. (2022)
MTSS1	hypomethylation	Benton et al. (2015)
PSD3	hypomethylation	Andersson et al. (2022)
PSD3	hypomethylation	Benton et al. (2015)
RBPMS	hypomethylation	Andersson et al. (2022)
RBPMS	hypomethylation	Benton et al. (2015)
ZHX2	hypomethylation	Andersson et al. (2022)
ZHX2	hypomethylation	Benton et al. (2015)
ADAMTSL1	both	Andersson et al. (2022)
ADAMTSL1	hypomethylation	Benton et al. (2015)
DAPK1	hypomethylation	Andersson et al. (2022)
DAPK1	hypermethylation	Benton et al. (2015)
ARHGAP22	hypomethylation	Andersson et al. (2022)
ARHGAP22	hypomethylation	Benton et al. (2015)
CHST3	hypomethylation	Andersson et al. (2022)
CHST3	hypomethylation	Benton et al. (2015)
EXOC6	hypomethylation	Andersson et al. (2022)
EXOC6	hypomethylation	Benton et al. (2015)
FAM107B	both	Andersson et al. (2022)
FAM107B	hypermethylation	Benton et al. (2015)
FAM53B	hypermethylation	Andersson et al. (2022)
FAM53B	hypermethylation	Benton et al. (2015)
FRMD4A	hypomethylation	Andersson et al. (2022)
FRMD4A	hypermethylation,hypomethylation	Benton et al. (2015)
GRK5	hypermethylation	Andersson et al. (2022)
GRK5	hypomethylation	Benton et al. (2015)
HTRA1	hypermethylation	Andersson et al. (2022)
HTRA1	hypomethylation	Benton et al. (2015)
PARD3	both	Andersson et al. (2022)
PARD3	hypomethylation	Benton et al. (2015)
PIP4K2A	hypermethylation	Andersson et al. (2022)
PIP4K2A	hypomethylation	Benton et al. (2015)
SVIL	hypermethylation	Andersson et al. (2022)
SVIL	hypomethylation	Benton et al. (2015)
RGS10	hypermethylation	Andersson et al. (2022)
RGS10	hypermethylation	Benton et al. (2015)
ANO9	hypomethylation	Andersson et al. (2022)
ANO9	hypomethylation	Benton et al. (2015)
CTSC	hypermethylation	Andersson et al. (2022)
CTSC	hypomethylation	Benton et al. (2015)
KCNQ1	both	Andersson et al. (2022)
KCNQ1	hypomethylation	Benton et al. (2015)
LRP5	both	Andersson et al. (2022)
LRP5	hypomethylation	Benton et al. (2015)
MACROD1	both	Andersson et al. (2022)
MACROD1	hypermethylation	Benton et al. (2015)
MICAL2	both	Andersson et al. (2022)
MICAL2	hypomethylation	Benton et al. (2015)
NNMT	hypomethylation	Andersson et al. (2022)
NNMT	hypomethylation	Benton et al. (2015)
NTM	both	Andersson et al. (2022)
NTM	hypomethylation	Benton et al. (2015)
SHANK2	both	Andersson et al. (2022)
SHANK2	hypomethylation	Benton et al. (2015)
TEAD1	hypomethylation	Andersson et al. (2022)
TEAD1	hypomethylation	Benton et al. (2015)
ANKRD52	hypomethylation	Andersson et al. (2022)
ANKRD52	hypomethylation	Benton et al. (2015)
ATP6V0A2	both	Andersson et al. (2022)
ATP6V0A2	hypermethylation	Benton et al. (2015)
BIN2	hypermethylation	Andersson et al. (2022)
BIN2	hypermethylation	Benton et al. (2015)
CHST11	both	Andersson et al. (2022)
CHST11	hypomethylation	Benton et al. (2015)
CSRP2	hypomethylation	Andersson et al. (2022)
CSRP2	hypomethylation	Benton et al. (2015)
ETV6	both	Andersson et al. (2022)
ETV6	hypermethylation	Benton et al. (2015)
GOLGA3	hypermethylation	Andersson et al. (2022)
GOLGA3	hypomethylation	Benton et al. (2015)
NAV3	hypermethylation	Andersson et al. (2022)
NAV3	hypomethylation	Benton et al. (2015)
NUAK1	hypomethylation	Andersson et al. (2022)
NUAK1	hypomethylation	Benton et al. (2015)
OLR1	hypomethylation	Andersson et al. (2022)
OLR1	hypermethylation	Benton et al. (2015)
PTPN6	hypermethylation	Andersson et al. (2022)
PTPN6	hypermethylation	Benton et al. (2015)
SELPLG	hypermethylation	Andersson et al. (2022)
SELPLG	hypermethylation	Benton et al. (2015)
ALOX5AP	both	Andersson et al. (2022)
	hypomethylation	Benton et al. (2015)
FARP1	hypomethylation	Andersson et al. (2022)
	hypomethylation	Benton et al. (2015)
LMO7	hypomethylation	Andersson et al. (2022)
LMO7	hypomethylation	Benton et al. (2015)
TMCO3	hypomethylation	Andersson et al. (2022)
TMCO3	hypomethylation	Benton et al. (2015)
GPR65	hypermethylation	Andersson et al. (2022)
GPR65	hypermethylation	Benton et al. (2015)
LTBP2	hypomethylation	Andersson et al. (2022)
LTBP2	hypomethylation	Benton et al. (2015)
ALDH1A3	hypomethylation	Andersson et al. (2022)
	hypomethylation	Benton et al. (2015)
	hypomethylation	Garcia et al. (2021)
CORO2B	both	Andersson et al. (2022)
CORO2B	hypomethylation	Benton et al. (2015)
FBN1	hypomethylation	Andersson et al. (2022)
	hypomethylation	Benton et al. (2015)
FMN1	both	Andersson et al. (2022)
	hypomethylation	Benton et al. (2015)
PAQR5	hypomethylation	Andersson et al. (2022)
PAQR5	hypomethylation	Benton et al. (2015)
PLCB2	both	Andersson et al. (2022)
PLCB2	both	Benton et al. (2015)
PSTPIP1	hypermethylation	Andersson et al. (2022)
PSTPIP1	hypomethylation	Benton et al. (2015)
CMIP	both	Andersson et al. (2022)
CMIP	hypomethylation	Benton et al. (2015)
KIAA0513	both	Andersson et al. (2022)
KIAA0513	hypomethylation	Benton et al. (2015)
LPCAT2	hypermethylation	Andersson et al. (2022)
LPCAT2	hypermethylation	Benton et al. (2015)
NUTF2	hypomethylation	Andersson et al. (2022)
NUTF2	hypomethylation	Benton et al. (2015)
AKAP1	hypomethylation	Andersson et al. (2022)
AKAP1	hypomethylation	Benton et al. (2015)
GAS7	both	Andersson et al. (2022)
GAS7	hypomethylation	Benton et al. (2015)
HLF	both	Andersson et al. (2022)
HLF	hypomethylation	Benton et al. (2015)
HOXB3	hypomethylation	Andersson et al. (2022)
HOXB3	hypomethylation	Benton et al. (2015)
ITGAE	both	Andersson et al. (2022)
ITGAE	hypomethylation	Benton et al. (2015)
NLK	hypermethylation	Andersson et al. (2022)
NLK	hypermethylation	Benton et al. (2015)
PNPO	hypermethylation	Andersson et al. (2022)
PNPO	hypermethylation	Benton et al. (2015)
TP53I13	hypomethylation	Andersson et al. (2022)
TP53I13	hypomethylation	Benton et al. (2015)
FHOD3	hypermethylation	Andersson et al. (2022)
FHOD3	hypermethylation	Benton et al. (2015)
FHOD3	hypomethylation	Garcia et al. (2021)
CYP2S1	hypermethylation	Andersson et al. (2022)
CYP2S1	hypomethylation	Benton et al. (2015)
HKR1	hypomethylation	Andersson et al. (2022)
HKR1	hypomethylation	Benton et al. (2015)
LSM4	both	Andersson et al. (2022)
LSM4	hypomethylation	Benton et al. (2015)
PIP5K1C	both	Andersson et al. (2022)
PIP5K1C	both	Benton et al. (2015)
ZNF791	hypermethylation	Andersson et al. (2022)
ZNF791	hypermethylation	Benton et al. (2015)
MMP9	hypomethylation	Andersson et al. (2022)
MMP9	hypomethylation	Benton et al. (2015)
SLC19A1	hypomethylation	Andersson et al. (2022)
	hypermethylation	Benton et al. (2015)
TTC38	hypermethylation	Andersson et al. (2022)
TTC38	hypomethylation	Benton et al. (2015)
FLJ39609	hypomethylation	Andersson et al. (2022)
FLJ39609	hypomethylation	Benton et al. (2015)
MXRA8	hypermethylation	Andersson et al. (2022)
MXRA8	hypomethylation	Benton et al. (2015)
SSU72	hypomethylation	Andersson et al. (2022)
SSU72	hypomethylation	Benton et al. (2015)
PRKCZ	both	Andersson et al. (2022)
PRKCZ	hypomethylation	Benton et al. (2015)
PLCH2	hypomethylation	Andersson et al. (2022)
	hypomethylation	Benton et al. (2015)
MMEL1	hypomethylation	Andersson et al. (2022)
MMEL1	hypomethylation	Benton et al. (2015)
MEGF6	hypomethylation	Andersson et al. (2022)
MEGF6	hypomethylation	Benton et al. (2015)
NPHP4	hypomethylation	Andersson et al. (2022)
NPHP4	hypomethylation	Benton et al. (2015)
CHD5	hypomethylation	Andersson et al. (2022)
CHD5	hypomethylation	Benton et al. (2015)
CAMTA1	both	Andersson et al. (2022)
	hypomethylation	Benton et al. (2015)
FBXO2	hypomethylation	Andersson et al. (2022)
	hypomethylation	Benton et al. (2015)
CLCN6	both	Andersson et al. (2022)
CLCN6	hypomethylation	Benton et al. (2015)
TNFRSF8	hypomethylation	Andersson et al. (2022)
TNFRSF8	hypomethylation	Benton et al. (2015)
AADACL4	hypermethylation	Andersson et al. (2022)
AADACL4	hypomethylation	Benton et al. (2015)
EPHA2	hypermethylation	Andersson et al. (2022)
EPHA2	hypomethylation	Benton et al. (2015)
ARHGEF10L	hypomethylation	Andersson et al. (2022)
	hypomethylation	Benton et al. (2015)
HSPG2	both	Andersson et al. (2022)
	hypomethylation	Benton et al. (2015)
ID3	hypomethylation	Andersson et al. (2022)
	hypomethylation	Benton et al. (2015)
TRIM63	hypomethylation	Andersson et al. (2022)
TRIM63	hypomethylation	Benton et al. (2015)
EYA3	both	Andersson et al. (2022)
EYA3	hypermethylation	Benton et al. (2015)
GRIK3	hypomethylation	Andersson et al. (2022)
GRIK3	hypomethylation	Benton et al. (2015)
RIMS3	hypomethylation	Andersson et al. (2022)
RIMS3	hypomethylation	Benton et al. (2015)
TTC22	hypermethylation	Andersson et al. (2022)
TTC22	hypomethylation	Benton et al. (2015)
GNG12	hypermethylation	Andersson et al. (2022)
GNG12	hypomethylation	Benton et al. (2015)
CYMP	hypermethylation	Andersson et al. (2022)
	hypomethylation	Benton et al. (2015)
VTCN1	hypomethylation	Andersson et al. (2022)
VTCN1	hypomethylation	Benton et al. (2015)
TTC24	hypomethylation	Andersson et al. (2022)
	hypomethylation	Benton et al. (2015)
KIRREL	hypermethylation	Andersson et al. (2022)
	hypomethylation	Benton et al. (2015)
CCDC19	hypomethylation	Andersson et al. (2022)
	hypomethylation	Benton et al. (2015)
PBX1	both	Andersson et al. (2022)
	hypomethylation	Benton et al. (2015)
KIAA1614	hypomethylation	Andersson et al. (2022)
KIAA1614	hypomethylation	Benton et al. (2015)
GPR37L1	hypomethylation	Andersson et al. (2022)
GPR37L1	hypomethylation	Benton et al. (2015)
GOLT1A	hypomethylation	Andersson et al. (2022)
GOLT1A	hypomethylation	Benton et al. (2015)
PLEKHA6	hypomethylation	Andersson et al. (2022)
PLEKHA6	both	Benton et al. (2015)
PROX1	hypomethylation	Andersson et al. (2022)
PROX1	hypomethylation	Benton et al. (2015)
ITPKB	both	Andersson et al. (2022)
	both	Benton et al. (2015)
OBSCN	both	Andersson et al. (2022)
OBSCN	hypomethylation	Benton et al. (2015)
	hypermethylation	Garcia et al. (2021)
TRIM11	hypermethylation	Andersson et al. (2022)
TRIM11	hypomethylation	Benton et al. (2015)
PLD5	hypermethylation	Andersson et al. (2022)
PLD5	hypomethylation	Benton et al. (2015)
MYT1L	both	Andersson et al. (2022)
MYT1L	hypomethylation	Benton et al. (2015)
KLF11	both	Andersson et al. (2022)
KLF11	hypomethylation	Benton et al. (2015)
OSR1	hypomethylation	Andersson et al. (2022)
OSR1	hypermethylation	Benton et al. (2015)
KLHL29	hypermethylation	Andersson et al. (2022)
KLHL29	hypomethylation	Benton et al. (2015)
POMC	hypomethylation	Andersson et al. (2022)
POMC	hypermethylation	Benton et al. (2015)
CRIM1	both	Andersson et al. (2022)
CRIM1	hypomethylation	Benton et al. (2015)
SIX2	hypermethylation	Andersson et al. (2022)
SIX2	hypermethylation	Benton et al. (2015)
PRKCE	both	Andersson et al. (2022)
PRKCE	hypomethylation	Benton et al. (2015)
SPTBN1	hypomethylation	Andersson et al. (2022)
SPTBN1	hypomethylation	Benton et al. (2015)
SMYD5	hypomethylation	Andersson et al. (2022)
SMYD5	hypomethylation	Benton et al. (2015)
ANKRD39	hypomethylation	Andersson et al. (2022)
ANKRD39	hypomethylation	Benton et al. (2015)
VWA3B	hypomethylation	Andersson et al. (2022)
VWA3B	hypermethylation	Benton et al. (2015)
RFX8	hypomethylation	Andersson et al. (2022)
RFX8	hypomethylation	Benton et al. (2015)
TFCP2L1	hypomethylation	Andersson et al. (2022)
TFCP2L1	hypomethylation	Benton et al. (2015)
RPRM	hypermethylation	Andersson et al. (2022)
	hypomethylation	Benton et al. (2015)
ZAK	hypomethylation	Andersson et al. (2022)
ZAK	hypermethylation	Benton et al. (2015)
HOXD4	hypomethylation	Andersson et al. (2022)
HOXD4	hypermethylation	Benton et al. (2015)
HOXD3	both	Andersson et al. (2022)
HOXD3	hypermethylation	Benton et al. (2015)
ORC2L	hypermethylation	Andersson et al. (2022)
ORC2L	hypomethylation	Benton et al. (2015)
MPP4	hypermethylation	Andersson et al. (2022)
MPP4	hypomethylation	Benton et al. (2015)
NHEJ1	hypomethylation	Andersson et al. (2022)
NHEJ1	hypomethylation	Benton et al. (2015)
SPEG	hypomethylation	Andersson et al. (2022)
SPEG	hypomethylation	Benton et al. (2015)
KCNE4	hypomethylation	Andersson et al. (2022)
KCNE4	hypomethylation	Benton et al. (2015)
DIS3L2	both	Andersson et al. (2022)
DIS3L2	hypomethylation	Benton et al. (2015)
CXCR7	hypomethylation	Andersson et al. (2022)
CXCR7	hypomethylation	Benton et al. (2015)
HDAC4	both	Andersson et al. (2022)
	both	Benton et al. (2015)
CNTN4	hypermethylation	Andersson et al. (2022)
CNTN4	hypomethylation	Benton et al. (2015)
VGLL4	hypomethylation	Andersson et al. (2022)
VGLL4	hypomethylation	Benton et al. (2015)
IQSEC1	hypomethylation	Andersson et al. (2022)
IQSEC1	hypomethylation	Benton et al. (2015)
ITGA9	hypermethylation	Andersson et al. (2022)
ITGA9	hypomethylation	Benton et al. (2015)
ANO10	hypermethylation	Andersson et al. (2022)
ANO10	hypomethylation	Benton et al. (2015)
ERC2	hypermethylation	Andersson et al. (2022)
ERC2	hypomethylation	Benton et al. (2015)
PTPRG	hypermethylation	Andersson et al. (2022)
PTPRG	hypomethylation	Benton et al. (2015)
PRICKLE2	hypomethylation	Andersson et al. (2022)
PRICKLE2	hypomethylation	Benton et al. (2015)
SUCLG2	hypomethylation	Andersson et al. (2022)
SUCLG2	hypermethylation	Benton et al. (2015)
PDZRN3	hypomethylation	Andersson et al. (2022)
PDZRN3	hypomethylation	Benton et al. (2015)
HSPBAP1	hypermethylation	Andersson et al. (2022)
HSPBAP1	hypermethylation	Benton et al. (2015)
CCDC37	hypomethylation	Andersson et al. (2022)
CCDC37	hypomethylation	Benton et al. (2015)
CHCHD6	hypermethylation	Andersson et al. (2022)
CHCHD6	hypomethylation	Benton et al. (2015)
EEFSEC	hypermethylation	Andersson et al. (2022)
EEFSEC	hypomethylation	Benton et al. (2015)
SPSB4	hypomethylation	Andersson et al. (2022)
SPSB4	hypomethylation	Benton et al. (2015)
PLCH1	hypomethylation	Andersson et al. (2022)
PLCH1	hypermethylation	Benton et al. (2015)
SCHIP1	hypomethylation	Andersson et al. (2022)
SCHIP1	both	Benton et al. (2015)
MECOM	both	Andersson et al. (2022)
MECOM	hypomethylation	Benton et al. (2015)
TBL1XR1	hypomethylation	Andersson et al. (2022)
TBL1XR1	hypomethylation	Benton et al. (2015)
HTR3E	hypermethylation	Andersson et al. (2022)
HTR3E	hypomethylation	Benton et al. (2015)
EPHB3	hypermethylation	Andersson et al. (2022)
EPHB3	hypomethylation	Benton et al. (2015)
ZNF718	hypomethylation	Andersson et al. (2022)
ZNF718	hypomethylation	Benton et al. (2015)
CRMP1	hypermethylation	Andersson et al. (2022)
CRMP1	hypomethylation	Benton et al. (2015)
SORCS2	hypomethylation	Andersson et al. (2022)
SORCS2	hypomethylation	Benton et al. (2015)
FAM184B	hypomethylation	Andersson et al. (2022)
FAM184B	hypomethylation	Benton et al. (2015)
KLB	hypomethylation	Andersson et al. (2022)
KLB	hypomethylation	Benton et al. (2015)
LNX1	hypomethylation	Andersson et al. (2022)
LNX1	hypermethylation	Benton et al. (2015)
MAML3	both	Andersson et al. (2022)
MAML3	hypomethylation	Benton et al. (2015)
ARHGAP10	both	Andersson et al. (2022)
ARHGAP10	hypomethylation	Benton et al. (2015)
STOX2	hypomethylation	Andersson et al. (2022)
STOX2	hypomethylation	Benton et al. (2015)
SLC9A3	hypermethylation	Andersson et al. (2022)
SLC9A3	hypomethylation	Benton et al. (2015)
TRIO	both	Andersson et al. (2022)
TRIO	hypomethylation	Benton et al. (2015)
FAM134B	hypomethylation	Andersson et al. (2022)
FAM134B	hypermethylation	Benton et al. (2015)
CDH9	hypomethylation	Andersson et al. (2022)
CDH9	hypomethylation	Benton et al. (2015)
PDZD2	both	Andersson et al. (2022)
PDZD2	hypomethylation	Benton et al. (2015)
ITGA1	hypomethylation	Andersson et al. (2022)
ITGA1	hypomethylation	Benton et al. (2015)
ARL15	hypomethylation	Andersson et al. (2022)
ARL15	hypomethylation	Benton et al. (2015)
ARAP3	hypermethylation	Andersson et al. (2022)
ARAP3	hypomethylation	Benton et al. (2015)
PPARGC1B	both	Andersson et al. (2022)
PPARGC1B	hypomethylation	Benton et al. (2015)
SYNPO	hypomethylation	Andersson et al. (2022)
SYNPO	hypomethylation	Benton et al. (2015)
ADAM19	hypomethylation	Andersson et al. (2022)
ADAM19	hypomethylation	Benton et al. (2015)
ADRA1B	hypomethylation	Andersson et al. (2022)
ADRA1B	hypomethylation	Benton et al. (2015)
SLIT3	both	Andersson et al. (2022)
SLIT3	hypomethylation	Benton et al. (2015)
ERGIC1	hypermethylation	Andersson et al. (2022)
ERGIC1	hypomethylation	Benton et al. (2015)
RNF44	hypomethylation	Andersson et al. (2022)
RNF44	hypomethylation	Benton et al. (2015)
RGS14	both	Andersson et al. (2022)
RGS14	hypomethylation	Benton et al. (2015)
SLC34A1	hypomethylation	Andersson et al. (2022)
SLC34A1	hypomethylation	Benton et al. (2015)
PFN3	hypomethylation	Andersson et al. (2022)
PFN3	hypomethylation	Benton et al. (2015)
COL23A1	both	Andersson et al. (2022)
COL23A1	hypomethylation	Benton et al. (2015)
GMDS	hypermethylation	Andersson et al. (2022)
GMDS	hypomethylation	Benton et al. (2015)
SYCP2L	hypomethylation	Andersson et al. (2022)
SYCP2L	hypomethylation	Benton et al. (2015)
NEDD9	hypomethylation	Andersson et al. (2022)
NEDD9	hypomethylation	Benton et al. (2015)
FLJ22536	hypomethylation	Andersson et al. (2022)
FLJ22536	hypomethylation	Benton et al. (2015)
TRIM26	hypomethylation	Andersson et al. (2022)
TRIM26	hypomethylation	Benton et al. (2015)
GNL1	hypermethylation	Andersson et al. (2022)
GNL1	hypomethylation	Benton et al. (2015)
PSORS1C1	hypermethylation	Andersson et al. (2022)
PSORS1C1	hypomethylation	Benton et al. (2015)
SLC44A4	hypomethylation	Andersson et al. (2022)
SLC44A4	hypomethylation	Benton et al. (2015)
TNXB	both	Andersson et al. (2022)
TNXB	hypomethylation	Benton et al. (2015)
NOTCH4	both	Andersson et al. (2022)
NOTCH4	hypomethylation	Benton et al. (2015)
DAAM2	hypermethylation	Andersson et al. (2022)
DAAM2	hypomethylation	Benton et al. (2015)
LRFN2	hypomethylation	Andersson et al. (2022)
LRFN2	hypomethylation	Benton et al. (2015)
TTBK1	hypomethylation	Andersson et al. (2022)
TTBK1	hypomethylation	Benton et al. (2015)
IBTK	both	Andersson et al. (2022)
IBTK	hypomethylation	Benton et al. (2015)
SIM1	both	Andersson et al. (2022)
SIM1	hypomethylation	Benton et al. (2015)
SOBP	hypermethylation	Andersson et al. (2022)
SOBP	hypomethylation	Benton et al. (2015)
HIVEP2	hypomethylation	Andersson et al. (2022)
HIVEP2	hypermethylation	Benton et al. (2015)
SASH1	hypermethylation	Andersson et al. (2022)
SASH1	hypomethylation	Benton et al. (2015)
TIAM2	hypermethylation	Andersson et al. (2022)
TIAM2	hypomethylation	Benton et al. (2015)
TMEM181	hypomethylation	Andersson et al. (2022)
TMEM181	hypomethylation	Benton et al. (2015)
FAM20C	hypomethylation	Andersson et al. (2022)
FAM20C	hypomethylation	Benton et al. (2015)
CYP2W1	hypomethylation	Andersson et al. (2022)
CYP2W1	hypomethylation	Benton et al. (2015)
ELFN1	hypermethylation	Andersson et al. (2022)
ELFN1	hypomethylation	Benton et al. (2015)
CARD11	hypermethylation	Andersson et al. (2022)
CARD11	both	Benton et al. (2015)
DNAH11	hypomethylation	Andersson et al. (2022)
DNAH11	hypomethylation	Benton et al. (2015)
HOXA4	hypomethylation	Andersson et al. (2022)
HOXA4	hypomethylation	Benton et al. (2015)
HOXA4	hypomethylation	Garcia et al. (2021)
NOD1	hypermethylation	Andersson et al. (2022)
NOD1	both	Benton et al. (2015)
FAM188B	hypermethylation	Andersson et al. (2022)
FAM188B	hypomethylation	Benton et al. (2015)
GLI3	hypomethylation	Andersson et al. (2022)
GLI3	hypomethylation	Benton et al. (2015)
HECW1	hypomethylation	Andersson et al. (2022)
HECW1	hypomethylation	Benton et al. (2015)
TNS3	both	Andersson et al. (2022)
TNS3	hypomethylation	Benton et al. (2015)
CALN1	hypomethylation	Andersson et al. (2022)
CALN1	hypermethylation	Garcia et al. (2021)
CCL26	hypomethylation	Andersson et al. (2022)
CCL26	hypomethylation	Benton et al. (2015)
SRRM3	hypomethylation	Andersson et al. (2022)
SRRM3	hypomethylation	Benton et al. (2015)
CDK14	hypomethylation	Andersson et al. (2022)
CDK14	hypomethylation	Benton et al. (2015)
LMTK2	both	Andersson et al. (2022)
LMTK2	hypermethylation	Benton et al. (2015)
MYH16	hypermethylation	Andersson et al. (2022)
MYH16	hypomethylation	Benton et al. (2015)
POP7	hypermethylation	Andersson et al. (2022)
POP7	hypomethylation	Benton et al. (2015)
MKLN1	hypermethylation	Andersson et al. (2022)
MKLN1	hypomethylation	Benton et al. (2015)
ZNF783	hypomethylation	Andersson et al. (2022)
ZNF783	hypomethylation	Benton et al. (2015)
GIMAP7	hypermethylation	Andersson et al. (2022)
GIMAP7	hypomethylation	Benton et al. (2015)
ABP1	hypomethylation	Andersson et al. (2022)
ABP1	hypermethylation	Benton et al. (2015)
VIPR2	hypomethylation	Andersson et al. (2022)
VIPR2	hypomethylation	Benton et al. (2015)
XKR6	both	Andersson et al. (2022)
XKR6	hypomethylation	Benton et al. (2015)
DLC1	hypomethylation	Andersson et al. (2022)
DLC1	hypomethylation	Benton et al. (2015)
PEBP4	both	Andersson et al. (2022)
PEBP4	both	Benton et al. (2015)
KIF13B	hypomethylation	Andersson et al. (2022)
KIF13B	hypomethylation	Benton et al. (2015)
GTF2E2	hypermethylation	Andersson et al. (2022)
GTF2E2	hypomethylation	Benton et al. (2015)
PXDNL	both	Andersson et al. (2022)
PXDNL	hypomethylation	Benton et al. (2015)
GDF6	both	Andersson et al. (2022)
GDF6	hypermethylation	Benton et al. (2015)
PVT1	both	Andersson et al. (2022)
PVT1	hypomethylation	Benton et al. (2015)
TSNARE1	hypomethylation	Andersson et al. (2022)
TSNARE1	hypomethylation	Benton et al. (2015)
BAI1	hypomethylation	Andersson et al. (2022)
BAI1	hypomethylation	Benton et al. (2015)
SLURP1	hypomethylation	Andersson et al. (2022)
SLURP1	hypomethylation	Benton et al. (2015)
TOP1MT	both	Andersson et al. (2022)
TOP1MT	hypermethylation	Benton et al. (2015)
KIAA1875	hypomethylation	Andersson et al. (2022)
KIAA1875	hypomethylation	Benton et al. (2015)
BNC2	hypomethylation	Andersson et al. (2022)
BNC2	hypomethylation	Benton et al. (2015)
COL27A1	hypomethylation	Andersson et al. (2022)
COL27A1	hypomethylation	Benton et al. (2015)
DENND1A	hypomethylation	Andersson et al. (2022)
DENND1A	hypomethylation	Benton et al. (2015)
PRRC2B	hypomethylation	Andersson et al. (2022)
PRRC2B	hypomethylation	Garcia et al. (2021)
COL5A1	hypermethylation	Andersson et al. (2022)
COL5A1	hypomethylation	Benton et al. (2015)
NACC2	both	Andersson et al. (2022)
NACC2	hypomethylation	Benton et al. (2015)
CLIC3	hypomethylation	Andersson et al. (2022)
CLIC3	hypermethylation	Benton et al. (2015)
CACNA1B	both	Andersson et al. (2022)
CACNA1B	hypomethylation	Benton et al. (2015)
DIP2C	both	Andersson et al. (2022)
DIP2C	both	Benton et al. (2015)
ADARB2	both	Andersson et al. (2022)
ADARB2	hypomethylation	Benton et al. (2015)
ST8SIA6	hypermethylation	Andersson et al. (2022)
ST8SIA6	hypomethylation	Benton et al. (2015)
NEBL	both	Andersson et al. (2022)
NEBL	hypermethylation	Benton et al. (2015)
SH3PXD2A	both	Andersson et al. (2022)
SH3PXD2A	hypomethylation	Benton et al. (2015)
EMX2OS	hypermethylation	Andersson et al. (2022)
EMX2OS	hypermethylation	Benton et al. (2015)
EMX2OS	hypermethylation	Garcia et al. (2021)
DOCK1	hypermethylation	Andersson et al. (2022)
DOCK1	hypermethylation	Benton et al. (2015)
EBF3	hypermethylation	Andersson et al. (2022)
EBF3	hypomethylation	Benton et al. (2015)
TCERG1L	both	Andersson et al. (2022)
TCERG1L	hypomethylation	Benton et al. (2015)
INPP5A	hypomethylation	Andersson et al. (2022)
INPP5A	hypomethylation	Benton et al. (2015)
KNDC1	both	Andersson et al. (2022)
KNDC1	hypomethylation	Benton et al. (2015)
VENTX	hypomethylation	Andersson et al. (2022)
VENTX	hypomethylation	Benton et al. (2015)
DRD4	both	Andersson et al. (2022)
DRD4	hypomethylation	Benton et al. (2015)
HCCA2	hypomethylation	Andersson et al. (2022)
HCCA2	hypomethylation	Benton et al. (2015)
TRPM5	hypermethylation	Andersson et al. (2022)
TRPM5	hypomethylation	Benton et al. (2015)
MRGPRE	hypermethylation	Andersson et al. (2022)
MRGPRE	hypomethylation	Benton et al. (2015)
TRPC2	hypermethylation	Andersson et al. (2022)
TRPC2	hypermethylation	Benton et al. (2015)
STIM1	hypermethylation	Andersson et al. (2022)
STIM1	hypomethylation	Benton et al. (2015)
HPX	hypermethylation	Andersson et al. (2022)
HPX	hypomethylation	Benton et al. (2015)
ST5	hypomethylation	Andersson et al. (2022)
ST5	hypomethylation	Benton et al. (2015)
PARVA	hypomethylation	Andersson et al. (2022)
PARVA	hypomethylation	Benton et al. (2015)
PLEKHA7	hypermethylation	Andersson et al. (2022)
PLEKHA7	hypomethylation	Benton et al. (2015)
NAV2	both	Andersson et al. (2022)
NAV2	hypomethylation	Benton et al. (2015)
PRR5L	hypermethylation	Andersson et al. (2022)
PRR5L	hypomethylation	Benton et al. (2015)
CREB3L1	hypomethylation	Andersson et al. (2022)
CREB3L1	hypomethylation	Benton et al. (2015)
CD6	both	Andersson et al. (2022)
CD6	hypomethylation	Benton et al. (2015)
AHNAK	hypomethylation	Andersson et al. (2022)
AHNAK	hypomethylation	Benton et al. (2015)
ESRRA	hypomethylation	Andersson et al. (2022)
ESRRA	hypomethylation	Benton et al. (2015)
MAP3K11	hypermethylation	Andersson et al. (2022)
MAP3K11	hypomethylation	Benton et al. (2015)
CATSPER1	hypomethylation	Andersson et al. (2022)
CATSPER1	hypomethylation	Benton et al. (2015)
ADRBK1	hypermethylation	Andersson et al. (2022)
ADRBK1	hypermethylation	Benton et al. (2015)
TBX10	hypermethylation	Andersson et al. (2022)
TBX10	hypomethylation	Benton et al. (2015)
ATG16L2	hypomethylation	Andersson et al. (2022)
ATG16L2	hypomethylation	Benton et al. (2015)
ARHGEF17	hypomethylation	Andersson et al. (2022)
ARHGEF17	hypomethylation	Benton et al. (2015)
FAM168A	hypomethylation	Andersson et al. (2022)
FAM168A	hypomethylation	Benton et al. (2015)
CCDC89	both	Andersson et al. (2022)
CCDC89	hypomethylation	Benton et al. (2015)
FZD4	both	Andersson et al. (2022)
FZD4	hypomethylation	Benton et al. (2015)
FLJ32810	hypomethylation	Andersson et al. (2022)
FLJ32810	hypomethylation	Benton et al. (2015)
PPP2R1B	hypermethylation	Andersson et al. (2022)
PPP2R1B	hypomethylation	Benton et al. (2015)
BCL9L	hypermethylation	Andersson et al. (2022)
BCL9L	hypomethylation	Benton et al. (2015)
ETS1	hypomethylation	Andersson et al. (2022)
ETS1	hypomethylation	Benton et al. (2015)
B4GALNT3	hypomethylation	Andersson et al. (2022)
B4GALNT3	hypomethylation	Benton et al. (2015)
NINJ2	both	Andersson et al. (2022)
NINJ2	hypomethylation	Benton et al. (2015)
FBXL14	both	Andersson et al. (2022)
FBXL14	hypomethylation	Benton et al. (2015)
KCNA6	both	Andersson et al. (2022)
KCNA6	hypomethylation	Benton et al. (2015)
ANO2	both	Andersson et al. (2022)
ANO2	hypermethylation	Benton et al. (2015)
VWF	both	Andersson et al. (2022)
VWF	hypomethylation	Benton et al. (2015)
AQP6	hypomethylation	Andersson et al. (2022)
AQP6	hypomethylation	Benton et al. (2015)
ACVRL1	hypomethylation	Andersson et al. (2022)
ACVRL1	hypomethylation	Benton et al. (2015)
PPM1H	hypermethylation	Andersson et al. (2022)
PPM1H	hypomethylation	Benton et al. (2015)
DAO	hypermethylation	Andersson et al. (2022)
DAO	hypomethylation	Benton et al. (2015)
CUX2	both	Andersson et al. (2022)
CUX2	hypomethylation	Benton et al. (2015)
CCDC42B	hypomethylation	Andersson et al. (2022)
CCDC42B	hypomethylation	Benton et al. (2015)
HIP1R	hypomethylation	Andersson et al. (2022)
HIP1R	hypomethylation	Benton et al. (2015)
RILPL1	hypermethylation	Andersson et al. (2022)
RILPL1	hypomethylation	Benton et al. (2015)
FBRSL1	hypermethylation	Andersson et al. (2022)
FBRSL1	hypomethylation	Benton et al. (2015)
FBRSL1	hypermethylation	Garcia et al. (2021)
IL17D	hypermethylation	Andersson et al. (2022)
IL17D	hypomethylation	Benton et al. (2015)
FLT1	hypomethylation	Andersson et al. (2022)
FLT1	hypomethylation	Benton et al. (2015)
FRY	hypomethylation	Andersson et al. (2022)
FRY	hypomethylation	Benton et al. (2015)
NBEA	both	Andersson et al. (2022)
NBEA	hypomethylation	Benton et al. (2015)
DCLK1	hypomethylation	Andersson et al. (2022)
DCLK1	hypomethylation	Benton et al. (2015)
GUCY1B2	hypermethylation	Andersson et al. (2022)
GUCY1B2	hypomethylation	Benton et al. (2015)
GPC6	both	Andersson et al. (2022)
GPC6	hypomethylation	Benton et al. (2015)
ITGBL1	both	Andersson et al. (2022)
ITGBL1	hypomethylation	Benton et al. (2015)
EFNB2	both	Andersson et al. (2022)
EFNB2	hypermethylation	Benton et al. (2015)
COL4A1	hypomethylation	Andersson et al. (2022)
COL4A1	hypomethylation	Benton et al. (2015)
ADPRHL1	hypermethylation	Andersson et al. (2022)
ADPRHL1	hypomethylation	Benton et al. (2015)
RASA3	hypomethylation	Andersson et al. (2022)
RASA3	hypomethylation	Benton et al. (2015)
KLHL33	hypomethylation	Andersson et al. (2022)
	hypomethylation	Benton et al. (2015)
EGLN3	hypermethylation	Andersson et al. (2022)
EGLN3	hypomethylation	Benton et al. (2015)
VTI1B	hypomethylation	Andersson et al. (2022)
VTI1B	hypomethylation	Benton et al. (2015)
PAPLN	hypermethylation	Andersson et al. (2022)
PAPLN	hypermethylation	Benton et al. (2015)
PTPN21	hypomethylation	Andersson et al. (2022)
PTPN21	hypomethylation	Benton et al. (2015)
DEGS2	hypomethylation	Andersson et al. (2022)
DEGS2	hypomethylation	Benton et al. (2015)
RTL1	hypermethylation	Andersson et al. (2022)
RTL1	hypomethylation	Benton et al. (2015)
CDC42BPB	hypomethylation	Andersson et al. (2022)
CDC42BPB	hypomethylation	Benton et al. (2015)
GPR132	both	Andersson et al. (2022)
GPR132	both	Benton et al. (2015)
ATP10A	both	Andersson et al. (2022)
ATP10A	hypermethylation	Benton et al. (2015)
TRPM1	hypomethylation	Andersson et al. (2022)
TRPM1	hypomethylation	Benton et al. (2015)
KLF13	hypermethylation	Andersson et al. (2022)
KLF13	hypomethylation	Benton et al. (2015)
RORA	hypomethylation	Andersson et al. (2022)
RORA	hypomethylation	Benton et al. (2015)
ZNF609	hypomethylation	Andersson et al. (2022)
ZNF609	hypomethylation	Benton et al. (2015)
RBPMS2	hypomethylation	Andersson et al. (2022)
RBPMS2	hypomethylation	Benton et al. (2015)
MEGF11	both	Andersson et al. (2022)
MEGF11	hypomethylation	Benton et al. (2015)
ACSBG1	hypomethylation	Andersson et al. (2022)
ACSBG1	hypomethylation	Benton et al. (2015)
MESDC1	hypomethylation	Benton et al. (2015)
MESDC1	hypomethylation	Andersson et al. (2022)
ISG20	hypomethylation	Andersson et al. (2022)
ISG20	hypomethylation	Benton et al. (2015)
ZNF710	hypomethylation	Andersson et al. (2022)
ZNF710	hypermethylation	Benton et al. (2015)
JMJD8	hypomethylation	Andersson et al. (2022)
JMJD8	hypomethylation	Benton et al. (2015)
MAPK8IP3	hypomethylation	Andersson et al. (2022)
MAPK8IP3	hypomethylation	Benton et al. (2015)
NTHL1	hypermethylation	Andersson et al. (2022)
NTHL1	hypomethylation	Benton et al. (2015)
NLRC3	hypomethylation	Andersson et al. (2022)
NLRC3	hypomethylation	Benton et al. (2015)
TRAP1	hypomethylation	Andersson et al. (2022)
TRAP1	hypomethylation	Benton et al. (2015)
ADCY9	both	Andersson et al. (2022)
	hypomethylation	Benton et al. (2015)
SRL	hypomethylation	Andersson et al. (2022)
SRL	hypomethylation	Benton et al. (2015)
EMP2	both	Andersson et al. (2022)
EMP2	hypomethylation	Benton et al. (2015)
CDR2	hypermethylation	Andersson et al. (2022)
CDR2	hypomethylation	Benton et al. (2015)
COG7	hypomethylation	Andersson et al. (2022)
COG7		Benton et al. (2015)
DOC2A	hypomethylation	Andersson et al. (2022)
DOC2A	hypomethylation	Benton et al. (2015)
TBC1D10B	hypermethylation	Andersson et al. (2022)
TBC1D10B	hypomethylation	Benton et al. (2015)
PRSS8	hypomethylation	Andersson et al. (2022)
PRSS8	hypomethylation	Benton et al. (2015)
ZNF423	both	Andersson et al. (2022)
ZNF423	hypomethylation	Benton et al. (2015)
FTO	both	Andersson et al. (2022)
FTO	hypermethylation	Benton et al. (2015)
CDH5	hypermethylation	Andersson et al. (2022)
CDH5	hypomethylation	Benton et al. (2015)
RLTPR	hypermethylation	Andersson et al. (2022)
RLTPR	hypomethylation	Benton et al. (2015)
SNTB2	hypermethylation	Andersson et al. (2022)
SNTB2	hypomethylation	Benton et al. (2015)
VAC14	hypermethylation	Andersson et al. (2022)
VAC14	hypomethylation	Benton et al. (2015)
CDYL2	hypermethylation	Andersson et al. (2022)
CDYL2	hypomethylation	Benton et al. (2015)
JPH3	hypomethylation	Andersson et al. (2022)
JPH3	hypomethylation	Benton et al. (2015)
ZFPM1	hypomethylation	Andersson et al. (2022)
ZFPM1	hypomethylation	Benton et al. (2015)
CBFA2T3	hypomethylation	Andersson et al. (2022)
CBFA2T3	both	Benton et al. (2015)
ACSF3	hypomethylation	Andersson et al. (2022)
ACSF3	hypomethylation	Benton et al. (2015)
ANKRD11	both	Andersson et al. (2022)
ANKRD11	hypomethylation	Benton et al. (2015)
SPG7	hypomethylation	Andersson et al. (2022)
SPG7	hypomethylation	Benton et al. (2015)
SERPINF1	hypermethylation	Andersson et al. (2022)
SERPINF1	hypomethylation	Benton et al. (2015)
RTN4RL1	both	Andersson et al. (2022)
RTN4RL1	hypomethylation	Benton et al. (2015)
ASPA	hypermethylation	Andersson et al. (2022)
ASPA	hypomethylation	Benton et al. (2015)
TRPV3	both	Andersson et al. (2022)
TRPV3	hypomethylation	Benton et al. (2015)
P2RX1	hypomethylation	Andersson et al. (2022)
P2RX1	hypermethylation	Benton et al. (2015)
CHRNE	hypomethylation	Andersson et al. (2022)
CHRNE	hypomethylation	Benton et al. (2015)
TNK1	hypermethylation	Andersson et al. (2022)
TNK1	hypomethylation	Benton et al. (2015)
DNAH2	hypomethylation	Andersson et al. (2022)
DNAH2	hypomethylation	Benton et al. (2015)
NTN1	both	Andersson et al. (2022)
NTN1	hypomethylation	Benton et al. (2015)
GLP2R	hypomethylation	Andersson et al. (2022)
GLP2R	hypomethylation	Benton et al. (2015)
RAI1	both	Andersson et al. (2022)
RAI1	hypomethylation	Benton et al. (2015)
RNF112	hypomethylation	Andersson et al. (2022)
RNF112	hypomethylation	Benton et al. (2015)
KSR1	hypomethylation	Andersson et al. (2022)
KSR1	hypomethylation	Benton et al. (2015)
FOXN1	hypomethylation	Andersson et al. (2022)
FOXN1	hypomethylation	Benton et al. (2015)
ARHGAP23	hypomethylation	Andersson et al. (2022)
ARHGAP23	hypomethylation	Benton et al. (2015)
AOC3	hypomethylation	Andersson et al. (2022)
AOC3	hypomethylation	Benton et al. (2015)
PLCD3	hypomethylation	Andersson et al. (2022)
PLCD3	hypomethylation	Benton et al. (2015)
TMEM92	hypomethylation	Andersson et al. (2022)
TMEM92	hypomethylation	Benton et al. (2015)
PRKCA	hypomethylation	Andersson et al. (2022)
PRKCA	hypermethylation	Benton et al. (2015)
DNAH17	hypomethylation	Andersson et al. (2022)
DNAH17	hypomethylation	Benton et al. (2015)
HRNBP3	hypermethylation	Andersson et al. (2022)
HRNBP3	hypomethylation	Benton et al. (2015)
AATK	both	Andersson et al. (2022)
AATK	hypomethylation	Benton et al. (2015)
BAHCC1	both	Andersson et al. (2022)
BAHCC1	hypomethylation	Benton et al. (2015)
ASPSCR1	hypermethylation	Andersson et al. (2022)
ASPSCR1	hypomethylation	Benton et al. (2015)
TBCD	hypomethylation	Andersson et al. (2022)
TBCD	hypomethylation	Benton et al. (2015)
B3GNTL1	hypermethylation	Andersson et al. (2022)
B3GNTL1	hypomethylation	Benton et al. (2015)
LOXHD1	hypomethylation	Andersson et al. (2022)
LOXHD1	hypomethylation	Benton et al. (2015)
ODF3L2	hypermethylation	Andersson et al. (2022)
	hypomethylation	Benton et al. (2015)
SBNO2	both	Andersson et al. (2022)
SBNO2	hypomethylation	Benton et al. (2015)
GNG7	hypermethylation	Andersson et al. (2022)
GNG7	hypomethylation	Benton et al. (2015)
ZFR2	hypermethylation	Andersson et al. (2022)
ZFR2	hypomethylation	Benton et al. (2015)
KDM4B	both	Andersson et al. (2022)
KDM4B	hypomethylation	Benton et al. (2015)
NFIX	hypermethylation	Andersson et al. (2022)
NFIX	hypomethylation	Benton et al. (2015)
BRD4	hypermethylation	Andersson et al. (2022)
BRD4	hypomethylation	Benton et al. (2015)
CYP4F22	hypomethylation	Andersson et al. (2022)
CYP4F22	hypomethylation	Benton et al. (2015)
EPS15L1	hypomethylation	Andersson et al. (2022)
EPS15L1	hypomethylation	Benton et al. (2015)
MED26	both	Andersson et al. (2022)
MED26	hypomethylation	Benton et al. (2015)
KLHL26	hypomethylation	Benton et al. (2015)
KLHL26	hypomethylation	Andersson et al. (2022)
COX7A1	hypomethylation	Andersson et al. (2022)
COX7A1	hypomethylation	Benton et al. (2015)
LILRA4	hypomethylation	Andersson et al. (2022)
LILRA4	hypermethylation	Benton et al. (2015)
PPP1R12C	hypermethylation	Andersson et al. (2022)
PPP1R12C	hypomethylation	Benton et al. (2015)
NAT14	hypomethylation	Andersson et al. (2022)
NAT14	hypomethylation	Benton et al. (2015)
ZNF787	hypomethylation	Andersson et al. (2022)
ZNF787	hypomethylation	Benton et al. (2015)
EBF4	both	Andersson et al. (2022)
EBF4	hypomethylation	Benton et al. (2015)
CBFA2T2	hypomethylation	Andersson et al. (2022)
CBFA2T2	hypomethylation	Benton et al. (2015)
BPI	hypomethylation	Andersson et al. (2022)
BPI	hypermethylation	Benton et al. (2015)
LBP	hypomethylation	Andersson et al. (2022)
LBP	hypermethylation	Benton et al. (2015)
CHRNA4	hypomethylation	Andersson et al. (2022)
CHRNA4	hypomethylation	Benton et al. (2015)
GMEB2	hypomethylation	Andersson et al. (2022)
GMEB2	hypomethylation	Benton et al. (2015)
ZBTB46	hypermethylation	Andersson et al. (2022)
ZBTB46	hypomethylation	Benton et al. (2015)
ADAMTS5	hypomethylation	Andersson et al. (2022)
ADAMTS5	hypomethylation	Benton et al. (2015)
KCNE1	hypermethylation	Andersson et al. (2022)
KCNE1	hypermethylation	Benton et al. (2015)
HLCS	hypomethylation	Andersson et al. (2022)
HLCS	hypomethylation	Benton et al. (2015)
PPM1F	hypomethylation	Andersson et al. (2022)
PPM1F	hypomethylation	Benton et al. (2015)
ADORA2A	hypomethylation	Andersson et al. (2022)
ADORA2A	hypermethylation	Benton et al. (2015)
TMPRSS6	hypomethylation	Andersson et al. (2022)
TMPRSS6	hypermethylation	Benton et al. (2015)
SSTR3	hypomethylation	Andersson et al. (2022)
	hypomethylation	Benton et al. (2015)
CELSR1	both	Andersson et al. (2022)
CELSR1	hypomethylation	Benton et al. (2015)
IL17REL	hypomethylation	Andersson et al. (2022)
IL17REL	hypomethylation	Benton et al. (2015)
SELO	hypomethylation	Andersson et al. (2022)
SELO	hypomethylation	Benton et al. (2015)
PLXNA1	hypomethylation	Benton et al. (2015)
PLXNA1	hypomethylation	Garcia et al. (2021)
