# Supplementary material for: An Epigenomic Meta-Analysis of Differentially Methylated Sites in Pre- and Post-Metabolic/Bariatric Surgery Adult Female Patients
Source: Epigenomes. 2025 Aug 29;9(3):32. doi: 10.3390/epigenomes9030032 (PMC12452392; doi:10.3390/epigenomes9030032)
Supplement: Supplementary file 1 [file epigenomes-09-00032-s001.zip › Supplementary file 1.xlsx]

## Sheet: Sheet1
Supplementary file 1. The results of KEGG pathways analysis of the differentially methylated genes 31 pathways associated with obesity and weight loss
Pathway	Genes	Time frame
Adipocytokine signalling pathway	TNFRSF1B, IRS1, ACSL1, MAPK10, NFKB1, RXRB, CD36, LEP, PRKAG2, RXRA, CPT1A, ACACB, IRS2, STAT3, AKT2, PCK1, SLC2A1, PRKAB2, ADIPOR1, AKT3, POMC, TRAF2,CACNA1C, AKT1, ACSBBG1, CPT1C	2 years
	LEPR, IRS1, NFKB1, ACSL1, PRKAG2, PTPN11, AKT1, AKT2	9-31 months
	AGRP	6 months
AMPK signalling pathway	PPP2R5A, CAB39, IRS1, STRADB, PFKFB4, PPP2R2B, CD36, CREB3L2, LEP, PRKAG2, RHEB, FBP1, PFKFB3, CPTIA, ACACB, FOXO1, IRS2, PPP2R5C, ACACA, FASN, AKT2, INSR, RAB8A, PCK1, PRKAB2, ADIPOR1, AKT3, TBC1D1, PIK3R1, FOXO3, CREB5, RAB2A, CREB3L1, PPP2R1B, ADIPOR2, CCNA1, CAB39L, PPP2R5E, AKT1, IGF1R, SREBF1, RPTOR, PIK3R2, LIPE, CPT1C	6 months
	LEPR, CRTC2, IRS1, PRKAG2, FBP1, TSC1, CREB3L1, PPP2R1B, IGF1, AKT1, ACACA, RPTOR, EEF2, INSR, AKT2	9-31 months
Apelin signalling pathway	SERPINE-1	6 months
calcium signalling pathway	ATP1A1, PRKACB, PTGER3, PPP3R1, SLC8A1, AP2M1, HRH1, MYLK, CD38, FGF2, FGF1, VDAC1, ADCY1, EGFR, PDE1C, PHKG1, PPP3CC, PTK2B, GNA14, MCU, PLCE1, ATP2A2, GRIN2B, P2RX7, CALML4, PLCB2, ADCY7, PLCG2, PRKCB, CACNA1E, ATP2B4, CHRM3, LHCGR, ITPR1, ATP2B2, CACNA1D, EDNRA, PDGFC, VEGFC, ADCY2, CAMK4, ADRA1B, FGF18, FLT4, ITPR3, PLN, ESR1, CAMK2B, CHRM2, FGFR1, GNAQ, GRIN1, CACNA1B, HTR7, FGFR2, STIM1, GR…	2 years
	CALML6, ITPKB, ADCY3, PDE1A, PLCD4, VDAC1, PDGFRB, ADRA1B, CAMK2B, EGFR, PLCE1, FLT1, VDAC3, CACNA1B, CAMK1D, DLCE1, STIM1, CACNA1C, ATP2B1, NFATC4, PLCB2, ADCY9, PRKCB, P2RX1, ATP2A3, ERBB2, PLCD3, PRKCA, SPHK1, NFATC1, ADORA2A, CACNA1I,	9-31 months
cAMP signaling pathway	NPR1, PRKACB, PTGER3, VAV3, ROCK2, ADCY5, GNA12, PLD1, MAPK10, NFKB1,	2 years
	CALML6, SLC9A1, EDN2, KCNK2, ADCY3, RAPGEF4, NFKB1, PDE4D, ARAP3, GABBR1, GLP1R, GLI3, CAMK2B, VIPR2, PLCE1, CREB3L1, CACNA1C, ATP2B1, AKT1, MAP2K1, ADCY9, MAPK3, ATP2A3, PPP1R1B, NFATC1, HCN2, PDE4C, AKT2, TNNI3, ADORA2A	9-31 months
	GHRL,POMC	6 months
cGMP-PKG signaling pathway	ATP1A1, NPR1, IRS1, PPP3R1, ROCK2, SLC8A1, ADCY5, GNAI2, MYLK, MEF2C, VDAC1, ADCY1, CREB3L2, GNAI1, GTF2IRD1, PIK3CG, PPP3CC, NPR2, KCNMA1, PDE3B, ATP2A2, IRS2, CALML4, PLCB2, ADCY7, AK2, INSR, VASP, OPRD1, MEF2D, ATP2B4, AKT3, PRKCE, ADRA2B, ITPR1, ATP2B2, CACNA1D, EDNRA, ADCY2, ADRA1B, ATF6B, ITPR3, PLN, CREB5, GTF2I, GNAQ, PRKG1, CREB3L1, PDE2A, CACNA1C, ITPR2, ADCY4, AKT1, ADCY9, MYLK3, CNGB1…	2 years
	CALML6,ADCY3, PRKCE, ADRA2B, IRS1, VDAC1, ADRA1B, GNA12, GTF2IRD1, GATA4, VDAC3, PRKG1, CREB3L1, CACNA1C, ATP2B1, MYH6, NFATC4, AKT1, PLCB2, MAP2K1, ADCY9, MAPK3, ATP2A3, NFATC1, INSR, AKT2	9-31 months
Chemokine signaling pathway	FGR, GNG5, PRKACB, VAV3, ROCK2, ADCY5, CCR1, CCR2, CX3CR1, GNA12, NFKB1, DOCK2, ADCY1, CCL24, ELMO1, GNAI1, PIK3CG, PTK2B, PARD3, ARRB1, PLCB2, ADCY7, BCAR1, PLCG2, PRKCB, ARRB2, STAT3, AKT2, TIAM1, PRKCZ, GNG12, SHC1, GNG4, AKT3, CCL20, ADCY2, PIK3R1, FOXO3, PTK2, GNAQ, CXCL12, PXN, ADCY4, AKT1, GNB5, ADCY9, GNGT2, SHC2, GNG7, PRKACA, PIK3R2, GSK3A, PLCB1, PLCB4, SRC	2 years
	PRKCZ, GNG12, ADCY3, NFKB1, PARD3, AKT1, PLCB2, SHC4, MAP2K1, GNG13, ADCY9, PRKCB, MAPK3, CXCL1, BCAR1, GNG7, JAK3, AKT2	9-31 months
Focal adhersion signaling pathway	CAPN2, VAV3, ROCK2, MYLK, MAPK10, DIAPH1, CCND3, FYN, EGFR, ITGA5, PGF, BCAR1, PRKCB, BCL2, AKT2, VASP, COL6A1, TNR, LAMB3, AKT3, ITGA6, COL6A3, CAV3, ITGA9, FLNB, PDGFC, VEGFC, ITGA1, PIK3R1, FLT4, TNXB, LAMA4, LAMA2, THBS2, LAMB1, LAMB4, CAV2, PTK2, PIP5K1B, LAMC3, RAPGEF1, DOCK1, VWF, ITGB7, MYL2, PXN, FLT1, COL4A2, COL4A1, ACTN1, AKT1, TLN2, RASGRF1, IGF1R, MYLK3, PRKCA, LAMA3, SHC2, PIK3R2, …	2 years
	COL9A2, COL6A3, ITGA9, ITGA1, PDGFRB, TNXB, LAMA4, EGFR, COL1A2, FLNC, IGF1, FLT1, COL4A1, AKT1, THBS1, PAK6, SHC4, MAP2K1, PRKCB, MAPK3, BCAR1, ERBB2, ITGA2B, COL1A1, PRKCA, ITGB4, AKT2, PPP1R12C, COL6A2	9-31 months
FoxO signaling pathway	IL10, TGFB2, IRS1, TGFBR2, MAPK10, SKP2, SGK1, EGFR, PRKAG2, TGFBR1, FOXO1, IRS2, TGFB3, NLK, STAT3, AKT2, INSR, PCK1, PRKAB2, AKT3, BCL2L11, PIK3R1, MAPK14, MAPK13, CDKN1A, FOXO3, FBXO32, GABARAPL1, CDKN1B, AGAP2, AKT1, SMAD3, IGF1R, USP7, S1PR4, PIK3R2, SGK2, STK4	2 years
	PLK3, IRS1, EGFR, PRKAG2, TGFBR1, IGF1, AKT1, MAP2K1, SMAD3, MAPK3, INSR, AKT2, CSNK1E	9-31 months
Hedgehog signaling pathway	PRKACB, PTCH2, CSF1R, SMURF1, PTCH1, ARRB1, ARRB2, BCL2, LRP2, FBXW11, IQCE, GLI3, SUFU, RPUSP4, MGRN1, CSNK1D, PRKACA	2 years
	HHAT, DISP1, GLI3, SMURF1, KIF7, CSNK1E, GLI3	9-31 months
HIF-1 signaling pathway	ARNT, IL6R, PDK1, TF, NFKB1, HK3, EGFR, ANGPT1, HK1, PFKFB3, HIF1A, PLCG2, PRKCB, STAT3, BCL2, AKT2, INSR, CYBB, SLC2A1, AKT3, PIK3R1, EIF4E1B, CDKN1A, CAM2B, TEK, HKDC1, CDKN1B, FLT1, AKT1, IGF1R, PRKCA, PIK3R2	2 years
	NFKB1,HK3, CAMK2B, EGFR, ANGPT2, IGF1, FLT1, AKT1, MAP2K1, PRKCB, MAPK3,ERBB2, PRKCA, INSR, AKT2, ANGPT4	9-31 months
	SERPINE-1	6 months
Hippo signaling pathway	TGFB2, MOB1A, TCF7L1, TGFBR2, FGF1, PPP2R2B, WWC1, CCND3, YWHAG, TGFBR1, PARD3, TCF7L2, TGFB3, ITGB2, PRKCZ, WNT5A, DLG1, SMAD1, TCF7, FBXW11, FKBP5, GDF6, STK3, YWHAZ, CRB2, CTNNA3, FZP4, PPP2R1B, WNT5B, WNT10B, LATS2, FRMD6, SMAD3, AXIN1, CDH1, YWHAE, WNT9B, CSNK1D, SAMD2, GDF5, BMP7	2 years
	PRKCZ,TP73,BMP8A, TCF7L1, DVL3, GDF6, TGFBR1, PARD3, TCF7L2, TEAD1, WNT11, FZD4, PPP2R1B, SMAD3, LLGL1, WNT3, LLGL2, SMAD7, ITGB2, CSNK1E, WNT7B	9-31 months
	SERPINE-1	6 months
Insulin signalling pathway	PRKACB, PTPRF, IRS1, MAPK10, HK3, FLOT1, PHKG1, PRKAG2, PRKAR2B, RHEB, FBP1, HK1, PDE3B, ACACB, FOXO1, IRS2, CALML4, ACACA, FASN, AKT2, INSR, PSK1, PTPN1, PRKCZ, PRKAB2, SAC1, AKT3, PIK3R1, EIF4E1B, GCK, RAPGEF1, HKDC1, SORBS1, INPP5A, AKT1, SREBF1, RPTOR, SHC2, PRKACA, PIK3R2, LIPE, PPP1R3D	2 years
	IRS1, HK3, PRKAG2, FBP1, TSC1, SORBS1, PYGM, AKT1, SHC4, MAP2K1, MAPK3, ACACA, RPTOR, INSR, AKT2, CALML6	9-31 months
JAK-STAT signaling pathway	CSF3R, IL10, IL12RB2, IL6R, SOCS5, CCND3, EGFR, LEP, IL2RA, STAT3, STAT5A, BCL2, AKT2, AKT3, PIK3R1, IL12B, CDKN1A, CNTF, CLCF1, IRF9, AKT1, PIAS1, GFAP, PIK3R2, FHL1	2 years
	LEPR, OSMR, GHR, PDGFRB, EGFR, PTPN6, PTPN11, AKT1, JAK3, AKT2, BCL2L1, FHL1	9-31 months
MAPK signaling pathway	STK4, CACNG2, CACNA1I, MAPK8IP2, MAP3K3, PRKCA, CACNG4, NFATC1, CACNA1A, PRKACA, RELB, CSF1, DUSP10, PRKACB, RPS6KA1, TGFB2, IL1R1, MAP4K4, PPP3R1, TGFBR2, FGF2, MAPK10, NFKB1, CSF1R, FGF1, MAP3K1, MEF2C, TAB2, EGFR, GNA12, ANGPT1, PPP3CC, TGFBR1, ARRB2, NLK, AKT2, INSR, MAP4K1, EPHA2, MAP3K6, GNG12, CACNA1E, PTPN7, AKT3, RASGRP3, 2AK, DVSP7, CACNA1D, FLNB, MECOM, MAP3K13, IL1RAP, PDGFC, RAPGEF2,…	2 years
	EPHA2, GNG12, MAP4K4, CACNA2D, MECOM, GAB1, CSF1R, PDGFRB, DUSP1, RPS6KA2, GNA12, EGFR, FLNC, ANGPT2, TGFBR1, CACNA1B, CACNB2, DUSP5, CACNA1C, IGF1, FLT1, AKT1, MAP2K1, PRKCB, MAPK3, ERBB2, PRKCA, NFATC1, PSPN, INSR, AKT2, CACNG6, ANGPT4, CACNA1i, IRAK1	9-31 months
	MAPK8IP3, CDC25B, TRAF6	3 months
mTOR signaling pathway	LPIN1	3 months
	RPS6KA1, CAB39, IRS1, LPIN1, STRADB, ATP6V1A, SKP2, SGK1, RHEB, ATP6V1B2, ATP6V1C1, LRP5, EIF4B, PRKCB, AKT2, INSR, AKT3, NPRL2, WNT5A, PIK3R1, EIF4E1B, PRS6KA2, GRB10, ATP6V1F, ATP6V1H, WDR5, PRR5L, FZD4, WNT5B, WNT10B, CAB39L, AKT1, IGF1R, NPRL3, FLCN, WNT9B, PRKCA, RPTOR, LPIN2, PIK3R2, DEPDC5, RR5	2 years
	IRS1, DVL3, RPS6KA2, TSC1, PRR5L, LRP5, WNT11, F2D4, IGF1, AKT1, MAP2K1, TELO2, PRKCB, MAPK3, WNT3, PRKCA, RPTOR, INSR, AKT2, WNT7B	9-31 months
NF-kappa B signaling pathway	IL1R1, NFKB1, TAB2, TNFAIP3, SYK, CSNK2A2, PLCG2, PRKCB, BCL2, CSNK2A1, LBP, LCK, CSNK2B, CARD11, TRAF1, TRAF2, CXL12, RELB	2 years
	EDARADD, NFKB1, TRAF3, DRKCB, CARD14, BCL2L1, IRAK1	9-31 months
	TRAF6	3 months
NOD-like receptor signalling pathway	IFI16,NLRP3, PKN2, RNASEL, ANTXR1, NLRC4, ANTXR2, MAPK10, NFKB1, VDAC1, TAB2, TNFAIP3, CTSB, MCU, DNM1L, D2RX7, PLCB2, PSTPIP1, PYCARD, BCL2, BRCC3, CYBB, AIM2, CASP8, ITPR1, CASR, ITPR3, MAPK14, MAPK13, ATG5, NOD1, GSDMD, CARD9, TRAF2, GABARAPL1, ITPR2, MAP1LC3B2, IRF9, MEFV, NODZ, YWHAE, CARD8, NLRP2, PLCB1, PLCB4, MAP1LC3A, ATP1A1	2 years
	MFN2, NLRP3, NFKB1, VDAC1, NOD1, DEFA5, VDAC3, CASP4, DAS2, TRAF3, PLCB2, PSTPIP1, MAPK3, MAP1LC3B, BCL2L1, TRPM2	9-31 months
	NLRP1, TRAF6	3 months
PI3K-Akt signalling pathway	CSF1, CSF3R, GNG5, IL6R, PKN2, PPP2R5A, IRS1, FGF2, NFKB1, CSF1R, FGF1, PPP2R2B, CCND3, SGK1, CDK6, CREB3L2, EGFR, PIK3CG, RHEB, YWHAG, ANGPT1, RXRA, SYK, IL2RA, PIL3AP1, EIF4B, ITGA5, PGF, PPP2R5C, BCL2, PHLPPP1, AKT2, INSR, PCK1, COL6A1, EPHA2, GNG12, TNR, LAMB3, GNG4, AKT3, BCL2L11, ITGA6, COL6A3, ITGA9, PDGF3, VEGFC, ITGA1, PIK3R1, EFNA5, FGF18, EIF4E1B, FLT4, TNXB, ATF6B, CDKN1A, FOXO3, LAMA…	2 years
	EPHA2, COL9A2, GNG12, CRTC2, IRS1, COL6A3, ITGA9, MAGI1, NFKB1, OSMR, ITGA1, CSF1R, PDGFRB, TNXB, LAMA4, EGFR, CDK6, COL1A2, ANGPT2, LPAR1, TSC1, CREB3L1, PPP2R1B, IGF1, FLT1, COL4A1, AKT1, THBS1, MAP2K1, GNG13, MAPK3, ERBB2, ITGA2B, COL1A1, PRKCA, ITGB4, RPTOR, GNG7, PSPN, INSR, JAK3, AKT2, ANGPT4, BCL2L1	9-31 months
	ITGB3	3 months
Rap1 signalling pathway	ADORA2A, SRC, PLCB4, PLCB1, PRKD2, PIK3R2, PRKCA, CDH1, GNAD1, CDH1, GNAD1, GRIN2A, DOCK4, MAGI2, RALA, RAPGEF5, FFN3, FLT4, MAPK14, MAPK13, FGFR1, TEK, GNAQ, RAPGEF1, GRIN1, APBB1IP, FGFR2, RAPGEF3, FLT1, ADCY4, PRKD1, SIPA1L1, AKT1, TLN2, IGF1R, ADCY9, RAPGEF4, PDGFC, RAPGEF2, VEGFC, ADCY2, PIK3R1, FGFI8, EFNA5, ARAP3, VASP, ITGB2, TIAM1, PRKCZ, EPHA2, RAP1GAP, AKT3, RASGRP3, CSF1, LDLRAP1, RAS…	2 years
	CALML6, EPHA2, ADCY3, RAPGEF4, MAGI1, PFN2, ARAP3, CSF1R, PDGFRB, RGS14, PFN3, EGFR, ANGPT2, LPAR1, RALGDS, PARD3, PLCE1, IGF1, FLT1, AKT1, THBS1, PLCB2, MAP2K1, ADCY9, PRKCB, MAPK3, BCAR1, ITGA2B, PRKCA, INSR, AKT2, ANGPT4, ITGB2, ADORA2A	9-31 months
Ras signalling pathway	PIK3R2, RALGAPA2, RALGAPB, STK4, CSF1, GNG5, PLA2G5, PRKACB, RASSF5, RGL1, POLR1A, PLD1, FGF2, MAPK10, NFKB1, CSF1R, FGF1, EGFR, ANGPT1, PLCE1, GRIN2B, PGF, CALML4, RASGRP1, PLCG2, PRKCB, RAB5C, AKT2, INSR, TIAM1, PLA2G6, EPHA2, PLA2G2E, GNG12, SHC1, RASAL2, GNG4, AKT3, RASGRP3, PDGFC, VEGFC, PIK3R1, RASGRF2, EFNA5, FGF18, FLT4, RGL2, RAPGEF5, RALA, FGFR1, TEK, ABL1, GRIN1, HTR7, FGFR2, BDNF, GAB…	2 years
	CALML6, EPHA2, PLA2G5, GNG12, NFKB1, GAB1, CSF1R, PDGFRB, SYNGAP1, EGFR, ANGPT2, ABL1, RALGDS, PLCE1, GRASP, IGF1, PTPN11, RASAL1, FLT1, AKT1, PAK6, SHC4, MAP2K1, GNG13, PRKCB, MAPK3, KSR1, PRKCA, GNG7, INSR, AKT2, ANGPT4, BCL2L1, PLA2G3	9-31 months
RIG-I-like receptor signalling pathway	MAPK10, NFKB1, MAP3K1, CASP10, CASP8, IL12B, MAPK14, MAPK13, ATG5, TRAF2	2 years
	ISG15, NFKB1, TRAF3	9-31 months
Sphingolipid metabolism signalling pathway	PPP2R5A, ROCK2, GNA12, PLD1, ST3GAL6, MAPK10, NFKB1, PPP2R2B, FYN, NEU1, GNA12, GNA11, GTF2IRD1, GBA2, PPP2R5C, PLCB2, PRKCB, BCL2, AKT2, B4GALT5, PRKCZ, OPRD1, STGAL3, CERS2, FCER1G, AKT3, PRKCE, GLB1, PIK3R1, MAPK14, MAPK13, MAP3K5, GNAQ, TRAF2, SGMS1, SGPL1, GAB2, PPP2R1B, PPP2R5E, DEGS2, AKT1, ABCC1, PRKCA, S1PR4, CERS4, S1PR5, PIK3R2, PLCB1, PLCB4, CERK, ADORA, ADORA3	2 years
	GLB1, ACER2, DEGS2, SMPD3, SPHK1	9-31 months
TGF-beta signaling pathway	EMP3, PITX2	3 months
TNF signalling pathway	CSF1, TNFRSF1B, MAPK10, NFKB1, TAB2, TNFAIP3, CREB3L2, DAB2IP, DNM1L, AKT2, MMP9, AKT3, CASP10, CASP8, CCL20, VEGFC, PIK3R1, ATF6B, MAPK14, MAPK13, MAP3K5, CREB5, TRAF1, TRAF2, CREB3L1, RPS6KA4, MMP3, RPS6KA5, AKT1, NOD2, PIK3R2, ITCH	2 years
	NFKB1, CREB3L1, TRAF3,AKT1, MAP2K1, MAPK3, CX3CL1, AKT2, MMP9	9-31 months
Toll-like receptor signalling pathway	CD86, MAPK10, NFKB1, TLR1, TAB2, AKT2, LBP, TLR7, AKT3, CASP8, PIK3R1, IL12B, MAPK14, MAPK13, IRF5, TOLLIP, IRF9, AKT1, PIK3R2	2 years
	CD86, NFKB1, IRF5, TRAF3, AKT1, MAP2K1, MAPK3, AKT2, IRAK1	9-31 months
	TRAF6	3 months
Vascular smooth muscle contraction	ADM2	3 months
	NPR1, PLA2G5, PRKACB, ROCK2, ADCY5, MYLK, ADCY1, CALD1, GNA12, NPR2, KCNMA1, CALML4, PLCB2, ADCY7, PRKCB, PLA2G6, PLA2G2E, PRKCE, ITPR1, CACNA1D, EDNRA, ADCY2, ADRA1B, ITPR3, GNAQ, PRKG1, CACNA1C, ITPR2, ADCY4, PRKCH, PLA2G4D, ADCY9, MYLK3, PRKCA, PRKACA, PPP1R12C, PLCB1, PLCB4, ADORA2A	2 years
	CALML6, PLA2G5, EDN2, ADCY3, PRKCE, RAMP1, ADRA1B, GNA12, CALD1, PRKG1, CALCA, CACNA1C, PLCB2, MAP2K1, ADCY9, PRKCB, MAPK3, PRKCA, PPP1R12C, ADORA2A, PLA2G3	9-31 months
VEGF signalling pathway	PPP3R1, PPP3CC, PLCG2, PRKCB, AKT2, AKT3, VEGFC, PIK3R1, MAPK14, MAPK13, PTK2, RXN, AKT1, PLALG4D, PRKCA, SHC2, PIK3R2, SRC, NFATC2	2 years
	AKT1, MAP2K1, PRKCB, MAPK3, PRKCA, SPHK1, AKT2	9-31 months
Wnt signalling pathway	CTNNBIP1, PRKACB, ROR1, PPP3R1, ROCK2, TCF7L1, MAPK10, SFRP2, CCND3, PPP3CC, LRP5, PLCB2, CSNK2A2, PRKCB, NLK, CSNK2A1, WNT10A, WNT5A, PRICKLE2, TBL1XR1, CTNND2, MCC, TCF7, FBXW11, CSNK2B, DAAM2, RSPO3, CAMK2B, WNT2, ROR2, INVS, WNT8B, FZD4, WNT5B, WNT10B, CHD8, DAAM1, CCDC88C, SMAD3, TLE3, AXIN1, SERPINF1, WNT9B, RNF43, PRKCA, APCDD1, NFATC1, TLE6, PRKACA, RSPO4, PLCB1, PLCB4, NFATC2	2 years
	LGR6, TCF7L1, RUVBL1, TBL1XR1, DVL3, DAAM2, CAMK2B, TCF7L2, CTBP2, LRP5, WNT11, FZD4, PRICKLE1, NFATC4, PLCB2, SMAD3, PRKCB, SERPINF1, SOST, WNT3, PRKCA, NFATC1, TLE6, CSNK1E, WNT7B	9-31 months
