# Supplementary material for: An Epigenomic Meta-Analysis of Differentially Methylated Sites in Pre- and Post-Metabolic/Bariatric Surgery Adult Female Patients
Source: Epigenomes. 2025 Aug 29;9(3):32. doi: 10.3390/epigenomes9030032 (PMC12452392; doi:10.3390/epigenomes9030032)
Supplement: Supplementary file 1 [file epigenomes-09-00032-s001.zip › Supplementary file 2.xlsx]

## Sheet: CpG and SNPs
Supplementary file 2. A list of single nucleotide polymorphisms (SNPs) revealed from seven highlighted pathways associated with obesity.
Browsed	rsid	a1	a2	name	cpg	beta_a1	se	samplesize	pval
COL4A1	rs903354	T	G	chr13:110916819:SNP	cg02658690	-0.0446979	0.0100203	27246	8.168e-06
COL4A1	rs9521677	T	C	chr13:110913998:SNP	cg02658690	-0.0441149	0.0101963	26426	1.515e-05
COL4A1	rs9559753	T	C	chr13:110914530:SNP	cg02658690	-0.0433584	0.0101752	26456	2.033e-05
IRS1 (cg00305996)	rs10170494	A	T	chr2:227613903:SNP	cg00305996	-0.147441	0.0230123	24351	1.48e-10
IRS1 (cg00305996)	rs10178285	T	A	chr2:227613033:SNP	cg00305996	-0.147929	0.0230176	24351	1.3e-10
IRS1 (cg00305996)	rs10179720	C	A	chr2:227608541:SNP	cg00305996	-0.146601	0.0230557	24341	2.04e-10
IRS1 (cg00305996)	rs10181778	T	A	chr2:227614237:SNP	cg00305996	-0.147441	0.0230123	24351	1.48e-10
IRS1 (cg00305996)	rs10182336	G	A	chr2:227608811:SNP	cg00305996	-0.0802784	0.0183689	24326	1.24e-05
IRS1 (cg00305996)	rs10187818	G	C	chr2:227587795:SNP	cg00305996	-0.138172	0.0227925	24121	1.34e-09
IRS1 (cg00305996)	rs10201995	G	C	chr2:227613106:SNP	cg00305996	-0.1485	0.0230227	24351	1.12e-10
IRS1 (cg00305996)	rs10205233	T	C	chr2:227614005:SNP	cg00305996	-0.148704	0.023013	24351	1.04e-10
IRS1 (cg00305996)	rs10205923	A	G	chr2:227614557:SNP	cg00305996	-0.0782655	0.0183768	24336	2.054e-05
IRS1 (cg00305996)	rs12052364	G	A	chr2:227635208:SNP	cg00305996	-0.153316	0.0232352	24346	4.16e-11
IRS1 (cg00305996)	rs13431179	A	G	chr2:227610241:SNP	cg00305996	-0.0804207	0.0183711	24326	1.2e-05
IRS1 (cg00305996)	rs13431554	G	A	chr2:227597588:SNP	cg00305996	-0.154896	0.0224795	24830	5.56e-12
IRS1 (cg00305996)	rs16822552	A	C	chr2:227587546:SNP	cg00305996	-0.150403	0.0226906	24831	3.39e-11
IRS1 (cg00305996)	rs16822553	A	G	chr2:227587688:SNP	cg00305996	-0.14566	0.022391	24837	7.75e-11
IRS1 (cg00305996)	rs16822570	G	T	chr2:227599533:SNP	cg00305996	-0.150196	0.0226707	24833	3.47e-11
IRS1 (cg00305996)	rs16822573	A	C	chr2:227601253:SNP	cg00305996	-0.14996	0.022916	24350	5.99e-11
IRS1 (cg00305996)	rs16822574	T	C	chr2:227602281:SNP	cg00305996	-0.149799	0.0229042	24350	6.14e-11
IRS1 (cg00305996)	rs16822633	G	A	chr2:227646959:SNP	cg00305996	-0.150728	0.023111	24351	6.94e-11
IRS1 (cg00305996)	rs16822636	C	T	chr2:227647098:SNP	cg00305996	-0.148536	0.0230533	24337	1.17e-10
IRS1 (cg00305996)	rs17208470	A	C	chr2:227603905:SNP	cg00305996	-0.106154	0.0223507	10967	2.04e-06
IRS1 (cg00305996)	rs28376161	C	T	chr2:227614833:SNP	cg00305996	-0.148118	0.0230222	24347	1.25e-10
IRS1 (cg00305996)	rs35802832	T	C	chr2:227611915:SNP	cg00305996	-0.150626	0.0232142	24342	8.67e-11
IRS1 (cg00305996)	rs4675093	T	A	chr2:227637763:SNP	cg00305996	-0.0682351	0.0181201	24345	0.0001661
IRS1 (cg00305996)	rs6741302	T	A	chr2:227605717:SNP	cg00305996	-0.151019	0.022738	24317	3.1e-11
IRS1 (cg00305996)	rs75187262	T	G	chr2:227646834:SNP	cg00305996	-0.148785	0.0230953	24351	1.18e-10
IRS1 (cg00305996)	rs76490719	G	T	chr2:227632548:SNP	cg00305996	-0.146281	0.0230739	24345	2.3e-10
IRS1 (cg00305996)	rs76824666	A	C	chr2:227606580:SNP	cg00305996	-0.147561	0.0230965	24341	1.67e-10
IRS1 (cg00305996)	rs78762837	C	T	chr2:227614617:SNP	cg00305996	-0.147441	0.0230123	24351	1.48e-10
IRS1 (cg00305996)	rs78802645	T	C	chr2:227646623:SNP	cg00305996	-0.14919	0.0231559	24350	1.17e-10
IRS1 (cg00305996)	rs78949102	C	G	chr2:227616295:SNP	cg00305996	-0.147784	0.0231902	24346	1.86e-10
IRS1 (cg00305996)	rs79639690	C	T	chr2:227605895:SNP	cg00305996	-0.145736	0.0229801	24341	2.27e-10
IRS1 (cg00305996)	rs80118334	T	C	chr2:227602955:SNP	cg00305996	-0.152785	0.0230356	24344	3.3e-11
IRS1 (cg00305996)	rs9288616	A	G	chr2:227603355:SNP	cg00305996	-0.150602	0.0229268	24351	5.07e-11
IRS1 (cg00305996)	rs930108	G	A	chr2:227588576:SNP	cg00305996	-0.146517	0.0222634	24831	4.67e-11
IRS1 (cg00305996)	rs934167	T	C	chr2:227592521:SNP	cg00305996	-0.148623	0.0222912	24831	2.61e-11
IRS1 (cg00305996)	rs9653366	A	G	chr2:227604664:SNP	cg00305996	-0.148794	0.0229891	24341	9.65e-11
POMC (cg16302441)	rs10084238	G	A	chr2:25458379:SNP	cg16302441	-0.116655	0.0087004	27136	5.43e-41
POMC (cg16302441)	rs1009388	C	G	chr2:25391101:SNP	cg16302441	-0.132911	0.0098321	26357	1.22e-41
POMC (cg16302441)	rs10167020	G	A	chr2:25429424:SNP	cg16302441	0.388549	0.0112845	24493	8.38e-260
POMC (cg16302441)	rs10167567	G	T	chr2:25483958:SNP	cg16302441	0.149588	0.0089409	24997	7.81e-63
POMC (cg16302441)	rs10170104	C	G	chr2:25351693:SNP	cg16302441	-0.118305	0.0097907	26451	1.29e-33
POMC (cg16302441)	rs10176698	T	C	chr2:25416590:SNP	cg16302441	0.39007	0.0113033	24487	5.81e-261
POMC (cg16302441)	rs10180231	C	T	chr2:25368030:SNP	cg16302441	0.29619	0.0099983	27241	7.33e-193
POMC (cg16302441)	rs10182181	G	A	chr2:25150296:SNP	cg16302441	-0.106782	0.0087606	25863	3.57e-34
POMC (cg16302441)	rs10182458	G	A	chr2:25150641:SNP	cg16302441	-0.106226	0.0087608	25854	7.77e-34
POMC (cg16302441)	rs10185143	C	T	chr2:25150758:SNP	cg16302441	-0.104457	0.0087692	25853	1.03e-32
POMC (cg16302441)	rs10185675	G	A	chr2:25415864:SNP	cg16302441	0.287892	0.0183058	8390	9.9e-56
POMC (cg16302441)	rs10186053	G	A	chr2:25410190:SNP	cg16302441	0.398188	0.0111455	25240	1.54e-279
POMC (cg16302441)	rs10188516	A	G	chr2:25368005:SNP	cg16302441	0.296066	0.0100087	27228	2.64e-192
POMC (cg16302441)	rs10196507	G	A	chr2:25348584:SNP	cg16302441	-0.110259	0.0093491	24991	4.21e-32
POMC (cg16302441)	rs10202360	C	A	chr2:25420865:SNP	cg16302441	0.389824	0.0112869	24485	2.17e-261
POMC (cg16302441)	rs10202934	T	C	chr2:25359254:SNP	cg16302441	0.305957	0.0098334	27748	1.55e-212
POMC (cg16302441)	rs10204896	T	A	chr2:25427035:SNP	cg16302441	0.387505	0.0113299	24466	2.26e-256
POMC (cg16302441)	rs1042571	A	G	chr2:25383887:SNP	cg16302441	-0.11111	0.0116267	24131	1.22e-21
POMC (cg16302441)	rs10460566	G	A	chr2:25483121:SNP	cg16302441	-0.115599	0.0100163	27257	8.19e-31
POMC (cg16302441)	rs1077492	C	T	chr2:25286435:SNP	cg16302441	-0.137284	0.0091813	23484	1.5e-50
POMC (cg16302441)	rs10865320	G	A	chr2:25159780:SNP	cg16302441	-0.116075	0.0087716	25838	5.65e-40
POMC (cg16302441)	rs10865321	C	T	chr2:25159855:SNP	cg16302441	-0.112421	0.0090339	24377	1.5e-35
POMC (cg16302441)	rs10865322	G	A	chr2:25159858:SNP	cg16302441	-0.112955	0.0090342	24377	7.19e-36
POMC (cg16302441)	rs11125733	G	A	chr2:24871798:SNP	cg16302441	0.0668935	0.0105318	27715	2.13e-10
POMC (cg16302441)	rs11125735	A	G	chr2:24875403:SNP	cg16302441	0.0666532	0.0105294	27712	2.45e-10
POMC (cg16302441)	rs11125884	A	G	chr2:25239264:SNP	cg16302441	-0.132335	0.0093225	22819	9.81e-46
POMC (cg16302441)	rs11125912	T	G	chr2:25312168:SNP	cg16302441	0.354063	0.0329291	13480	5.78e-27
POMC (cg16302441)	rs11125923	A	G	chr2:25336277:SNP	cg16302441	0.29564	0.0099294	27215	8.45e-195
POMC (cg16302441)	rs111574713	T	C	chr2:25443100:SNP	cg16302441	0.38416	0.0109219	26383	5.1e-271
POMC (cg16302441)	rs111675422	T	C	chr2:25408582:SNP	cg16302441	0.38544	0.0111028	25615	4.61e-264
POMC (cg16302441)	rs111854376	T	C	chr2:25439758:SNP	cg16302441	0.385241	0.0117641	22806	3.32e-235
POMC (cg16302441)	rs112166082	T	C	chr2:25428312:SNP	cg16302441	0.389203	0.0112838	24493	1.05e-260
POMC (cg16302441)	rs112197538	A	T	chr2:25357048:SNP	cg16302441	0.2542	0.0138023	14287	9.57e-76
POMC (cg16302441)	rs112433954	T	C	chr2:25343823:SNP	cg16302441	0.28508	0.0105211	24977	1.1e-161
POMC (cg16302441)	rs112454139	T	A	chr2:25310034:SNP	cg16302441	0.285845	0.0158868	20444	2.23e-72
POMC (cg16302441)	rs112484812	G	C	chr2:25425899:SNP	cg16302441	0.388908	0.0112892	24491	4.59e-260
POMC (cg16302441)	rs112557069	C	T	chr2:25425972:SNP	cg16302441	0.38919	0.0112915	24493	2.47e-260
POMC (cg16302441)	rs112649642	A	G	chr2:25446899:SNP	cg16302441	0.389612	0.0111009	25256	7.4e-270
POMC (cg16302441)	rs112729989	A	G	chr2:25439539:SNP	cg16302441	0.385589	0.0109323	26371	1.65e-272
POMC (cg16302441)	rs113256009	C	T	chr2:25446797:SNP	cg16302441	0.389255	0.0110929	25260	9.41e-270
POMC (cg16302441)	rs113297466	G	A	chr2:24911514:SNP	cg16302441	0.0684214	0.0104626	27735	6.17e-11
POMC (cg16302441)	rs113478055	A	T	chr2:25357055:SNP	cg16302441	0.260573	0.0135179	14954	8.53e-83
POMC (cg16302441)	rs113842013	T	C	chr2:25440403:SNP	cg16302441	0.381502	0.0115808	23414	5.42e-238
POMC (cg16302441)	rs113953597	A	G	chr2:25445286:SNP	cg16302441	0.345747	0.0114458	21676	1.9e-200
POMC (cg16302441)	rs114055620	T	C	chr2:25193427:SNP	cg16302441	0.217459	0.0222133	11293	1.25e-22
POMC (cg16302441)	rs11674421	C	G	chr2:24906195:SNP	cg16302441	0.0683044	0.0104623	27741	6.64e-11
POMC (cg16302441)	rs11676272	G	A	chr2:25141538:SNP	cg16302441	-0.105509	0.0085521	27142	5.71e-35
POMC (cg16302441)	rs11676900	A	C	chr2:24895302:SNP	cg16302441	0.0679223	0.010504	27740	1e-10
POMC (cg16302441)	rs116789887	A	G	chr2:25191843:SNP	cg16302441	0.218366	0.0224462	11294	2.28e-22
POMC (cg16302441)	rs11681447	C	T	chr2:25472784:SNP	cg16302441	-0.116627	0.0099806	27240	1.52e-31
POMC (cg16302441)	rs11681717	A	G	chr2:25485029:SNP	cg16302441	-0.1135	0.0091482	23867	2.4e-35
POMC (cg16302441)	rs11682135	G	A	chr2:25205377:SNP	cg16302441	-0.130274	0.0090591	24209	6.86e-47
POMC (cg16302441)	rs11683904	G	A	chr2:25440530:SNP	cg16302441	0.142171	0.0091725	23408	3.48e-54
POMC (cg16302441)	rs11684464	G	A	chr2:25340610:SNP	cg16302441	0.173514	0.0090144	24997	1.45e-82
POMC (cg16302441)	rs11689570	G	A	chr2:25245500:SNP	cg16302441	-0.131761	0.009314	22818	1.96e-45
POMC (cg16302441)	rs11692059	A	G	chr2:24852874:SNP	cg16302441	0.0682545	0.0105074	27737	8.26e-11
POMC (cg16302441)	rs11693687	G	A	chr2:24902072:SNP	cg16302441	0.0675819	0.01046	27749	1.04e-10
POMC (cg16302441)	rs1172294	G	A	chr2:25169200:SNP	cg16302441	-0.129633	0.008541	27142	4.97e-52
POMC (cg16302441)	rs11887120	T	C	chr2:25485735:SNP	cg16302441	0.110474	0.0086657	27254	3.19e-37
POMC (cg16302441)	rs11892647	T	C	chr2:25379019:SNP	cg16302441	-0.110681	0.0091986	27253	2.4e-33
POMC (cg16302441)	rs11894404	A	G	chr2:24918283:SNP	cg16302441	0.0677194	0.0106639	26876	2.15e-10
POMC (cg16302441)	rs11895626	C	T	chr2:24892032:SNP	cg16302441	0.0685384	0.0104645	27743	5.77e-11
POMC (cg16302441)	rs12185580	A	T	chr2:25405435:SNP	cg16302441	0.392864	0.0108879	26371	4.26e-285
POMC (cg16302441)	rs12185581	C	T	chr2:25405507:SNP	cg16302441	0.387835	0.0110419	25598	2.91e-270
POMC (cg16302441)	rs12233132	T	C	chr2:25328703:SNP	cg16302441	0.251897	0.0095823	27257	2.64e-152
POMC (cg16302441)	rs12233134	T	C	chr2:25329016:SNP	cg16302441	0.294605	0.0099254	27252	1.31e-193
POMC (cg16302441)	rs12233169	T	C	chr2:25329272:SNP	cg16302441	0.294322	0.0099209	27253	2.06e-193
POMC (cg16302441)	rs12466350	C	T	chr2:25239969:SNP	cg16302441	-0.132188	0.0093228	22819	1.24e-45
POMC (cg16302441)	rs12468449	C	T	chr2:25432277:SNP	cg16302441	0.389267	0.0112752	24494	3.47e-261
POMC (cg16302441)	rs12471258	A	G	chr2:25432145:SNP	cg16302441	0.387354	0.0109157	26364	8.09e-276
POMC (cg16302441)	rs12473543	G	T	chr2:25387181:SNP	cg16302441	0.348592	0.0105097	26371	3.05e-241
POMC (cg16302441)	rs12612413	T	G	chr2:25426846:SNP	cg16302441	0.38901	0.011288	24493	2.94e-260
POMC (cg16302441)	rs12612542	T	C	chr2:25403678:SNP	cg16302441	0.392409	0.0108834	26385	1.13e-284
POMC (cg16302441)	rs12613223	C	T	chr2:25329732:SNP	cg16302441	0.222418	0.0127851	25980	8.75e-68
POMC (cg16302441)	rs12613265	C	T	chr2:25329898:SNP	cg16302441	0.223233	0.0127951	25983	3.64e-68
POMC (cg16302441)	rs12614078	A	C	chr2:25440710:SNP	cg16302441	0.392144	0.0111291	25247	5.63e-272
POMC (cg16302441)	rs12617514	T	C	chr2:25419691:SNP	cg16302441	0.390603	0.0112907	24490	3e-262
POMC (cg16302441)	rs12618252	G	A	chr2:25207950:SNP	cg16302441	-0.132641	0.0087937	25667	2.07e-51
POMC (cg16302441)	rs12619018	T	C	chr2:25426798:SNP	cg16302441	0.388874	0.0112852	24492	3.32e-260
POMC (cg16302441)	rs12619264	T	C	chr2:25421803:SNP	cg16302441	0.390044	0.0112924	24492	1.98e-261
POMC (cg16302441)	rs12619868	C	T	chr2:25412845:SNP	cg16302441	0.39293	0.0113095	24497	1.75e-264
POMC (cg16302441)	rs12624309	A	C	chr2:25437885:SNP	cg16302441	0.386476	0.0109268	26366	5.03e-274
POMC (cg16302441)	rs12988548	T	A	chr2:25323083:SNP	cg16302441	0.290604	0.0100831	26428	1.17e-182
POMC (cg16302441)	rs12992354	G	A	chr2:25341838:SNP	cg16302441	0.231737	0.0095967	26383	7.91e-129
POMC (cg16302441)	rs13002549	C	T	chr2:25405527:SNP	cg16302441	0.388122	0.0110245	25618	1.65e-271
POMC (cg16302441)	rs13003179	C	T	chr2:25269194:SNP	cg16302441	-0.137166	0.0091835	23483	1.92e-50
POMC (cg16302441)	rs13003881	A	G	chr2:25352091:SNP	cg16302441	0.353159	0.0104122	27726	3.63e-252
POMC (cg16302441)	rs13006758	G	A	chr2:25458131:SNP	cg16302441	-0.117162	0.0087009	27111	2.49e-41
POMC (cg16302441)	rs13009406	A	G	chr2:25328209:SNP	cg16302441	-0.102263	0.0086211	27217	1.87e-32
POMC (cg16302441)	rs13010695	T	A	chr2:25254306:SNP	cg16302441	0.112329	0.0116074	19861	3.77e-22
POMC (cg16302441)	rs13011872	G	A	chr2:25349962:SNP	cg16302441	0.292387	0.0102193	26451	4.87e-180
POMC (cg16302441)	rs13032289	G	T	chr2:25369369:SNP	cg16302441	-0.107162	0.0091607	27211	1.31e-31
POMC (cg16302441)	rs13036110	T	C	chr2:25350017:SNP	cg16302441	0.353178	0.0104364	27720	4.93e-251
POMC (cg16302441)	rs13388961	G	A	chr2:25400665:SNP	cg16302441	0.312182	0.0101802	26374	1.64e-206
POMC (cg16302441)	rs13393059	T	C	chr2:25376025:SNP	cg16302441	-0.110102	0.0092002	27252	5.27e-33
POMC (cg16302441)	rs13401333	C	T	chr2:25373031:SNP	cg16302441	0.201837	0.0087841	27746	7.8e-117
POMC (cg16302441)	rs13402232	C	T	chr2:25433545:SNP	cg16302441	0.388788	0.011283	24484	3.44e-260
POMC (cg16302441)	rs13404336	C	T	chr2:25384961:SNP	cg16302441	0.348753	0.010506	26394	1.25e-241
POMC (cg16302441)	rs13410997	A	G	chr2:25433439:SNP	cg16302441	0.396995	0.0112798	24516	2.36e-271
POMC (cg16302441)	rs13412228	C	T	chr2:25411645:SNP	cg16302441	0.393024	0.0113108	24497	1.5e-264
POMC (cg16302441)	rs13418905	A	G	chr2:25341001:SNP	cg16302441	0.286413	0.0100751	26441	9.13e-178
POMC (cg16302441)	rs13420827	G	C	chr2:25453968:SNP	cg16302441	0.372689	0.011186	24961	2.16e-243
POMC (cg16302441)	rs13426812	T	C	chr2:25400726:SNP	cg16302441	0.312306	0.0101807	26371	1.18e-206
POMC (cg16302441)	rs13427672	A	G	chr2:25473311:SNP	cg16302441	0.147989	0.0087018	26442	7.31e-65
POMC (cg16302441)	rs13428823	G	A	chr2:25373298:SNP	cg16302441	0.20161	0.0087868	27749	1.66e-116
POMC (cg16302441)	rs13429551	A	T	chr2:25357047:SNP	cg16302441	0.262302	0.0121647	16769	4.05e-103
POMC (cg16302441)	rs1369703	C	T	chr2:25481898:SNP	cg16302441	0.152116	0.0085694	27237	1.69e-70
POMC (cg16302441)	rs137871379	G	A	chr2:25317421:SNP	cg16302441	0.347509	0.0354292	13480	1.03e-22
POMC (cg16302441)	rs137926936	A	G	chr2:25483847:SNP	cg16302441	0.31171	0.0214319	21028	6.36e-48
POMC (cg16302441)	rs142848890	T	C	chr2:25261207:SNP	cg16302441	0.328374	0.0378867	9997	4.43e-18
POMC (cg16302441)	rs142898660	G	A	chr2:25423165:SNP	cg16302441	0.382592	0.0285478	20098	5.9e-41
POMC (cg16302441)	rs1465825	C	T	chr2:25478453:SNP	cg16302441	-0.117523	0.010014	27235	8.34e-32
POMC (cg16302441)	rs1470039	G	C	chr2:25193469:SNP	cg16302441	-0.131912	0.0087296	25959	1.37e-51
POMC (cg16302441)	rs1530016	T	C	chr2:25305756:SNP	cg16302441	0.178126	0.0086453	27257	2.54e-94
POMC (cg16302441)	rs1561288	T	C	chr2:25369002:SNP	cg16302441	0.30132	0.0099849	27728	4.65e-200
POMC (cg16302441)	rs1561289	T	C	chr2:25369040:SNP	cg16302441	0.300129	0.0099793	27726	1.02e-198
POMC (cg16302441)	rs17046917	G	T	chr2:25412032:SNP	cg16302441	0.392626	0.0113091	24497	4.24e-264
POMC (cg16302441)	rs17734650	G	A	chr2:24812163:SNP	cg16302441	0.0726958	0.0106764	26831	9.83e-12
POMC (cg16302441)	rs17735622	C	G	chr2:24907098:SNP	cg16302441	0.0697572	0.0104533	27742	2.5e-11
POMC (cg16302441)	rs17744531	A	G	chr2:25302846:SNP	cg16302441	-0.122172	0.009718	26343	3.02e-36
POMC (cg16302441)	rs17791703	C	T	chr2:24881271:SNP	cg16302441	0.0691663	0.01046	27739	3.78e-11
POMC (cg16302441)	rs17792389	C	A	chr2:24924438:SNP	cg16302441	0.0676717	0.0106298	26863	1.94e-10
POMC (cg16302441)	rs17792437	C	A	chr2:24927765:SNP	cg16302441	0.0670477	0.0106238	26861	2.77e-10
POMC (cg16302441)	rs17801121	T	C	chr2:25304287:SNP	cg16302441	-0.12219	0.0096339	26823	7.32e-37
POMC (cg16302441)	rs183823891	T	C	chr2:25352200:SNP	cg16302441	0.336819	0.0115373	22533	2.32e-187
POMC (cg16302441)	rs1866146	G	A	chr2:25380573:SNP	cg16302441	0.228328	0.0089855	27257	1.92e-142
POMC (cg16302441)	rs1965131	T	C	chr2:25446249:SNP	cg16302441	0.383214	0.0109083	26349	2.32e-270
POMC (cg16302441)	rs1971136	C	T	chr2:25291539:SNP	cg16302441	-0.136415	0.0091813	23481	6.17e-50
POMC (cg16302441)	rs1982200	C	T	chr2:25205427:SNP	cg16302441	-0.132149	0.0087937	25673	4.83e-51
POMC (cg16302441)	rs1992153	A	G	chr2:25338053:SNP	cg16302441	0.294051	0.0099011	27213	7.95e-194
POMC (cg16302441)	rs2014182	T	C	chr2:25347908:SNP	cg16302441	0.350875	0.0104159	27699	9.14e-249
POMC (cg16302441)	rs202220979	T	A	chr2:24888892:SNP	cg16302441	0.069916	0.0131812	17261	1.13e-07
POMC (cg16302441)	rs2028195	T	G	chr2:25398953:SNP	cg16302441	0.308484	0.0104815	24847	2.18e-190
POMC (cg16302441)	rs2082882	C	T	chr2:25445121:SNP	cg16302441	0.383956	0.0109197	26383	7.71e-271
POMC (cg16302441)	rs2083115	C	T	chr2:25347391:SNP	cg16302441	0.336256	0.0108374	24993	2.3e-211
POMC (cg16302441)	rs2083116	T	C	chr2:25347469:SNP	cg16302441	0.346297	0.0106387	26460	2.05e-232
POMC (cg16302441)	rs2099598	C	T	chr2:25347046:SNP	cg16302441	0.336682	0.0106008	26463	2.3e-221
POMC (cg16302441)	rs2118404	T	C	chr2:25377329:SNP	cg16302441	0.296146	0.0099998	27257	9.5e-193
POMC (cg16302441)	rs2118826	A	T	chr2:25191745:SNP	cg16302441	-0.130207	0.0091519	23718	6.2e-46
POMC (cg16302441)	rs2164411	A	G	chr2:25452906:SNP	cg16302441	0.374563	0.0108656	26584	2.08e-260
POMC (cg16302441)	rs2164808	T	C	chr2:25377176:SNP	cg16302441	-0.11512	0.008614	27257	9.76e-41
POMC (cg16302441)	rs2276597	A	G	chr2:25344464:SNP	cg16302441	0.349864	0.0105021	27210	2.44e-243
POMC (cg16302441)	rs2276599	C	T	chr2:25469913:SNP	cg16302441	-0.118009	0.0099763	27252	2.77e-32
POMC (cg16302441)	rs2289093	G	T	chr2:25466888:SNP	cg16302441	-0.116908	0.0098702	27749	2.3e-32
POMC (cg16302441)	rs2289195	A	G	chr2:25463483:SNP	cg16302441	0.14612	0.0089612	24998	8.96e-60
POMC (cg16302441)	rs2304429	C	T	chr2:25458546:SNP	cg16302441	-0.115399	0.0086868	27139	2.85e-40
POMC (cg16302441)	rs2384054	C	T	chr2:25156773:SNP	cg16302441	-0.111052	0.0086205	26626	5.67e-38
POMC (cg16302441)	rs2384090	C	T	chr2:25406190:SNP	cg16302441	0.392387	0.010881	26370	9.08e-285
POMC (cg16302441)	rs2384091	T	A	chr2:25406118:SNP	cg16302441	0.392611	0.01089	26371	1.26e-284
POMC (cg16302441)	rs2384092	C	T	chr2:25402891:SNP	cg16302441	0.391371	0.0108663	26388	4.54e-284
POMC (cg16302441)	rs2384093	G	A	chr2:25401627:SNP	cg16302441	0.312196	0.0101863	26367	2.75e-206
POMC (cg16302441)	rs2384144	A	G	chr2:25472041:SNP	cg16302441	-0.117462	0.0099878	27237	6.23e-32
POMC (cg16302441)	rs2384145	C	G	chr2:25472066:SNP	cg16302441	0.148495	0.0087091	26435	3.46e-65
POMC (cg16302441)	rs2438679	T	C	chr2:25317653:SNP	cg16302441	0.157888	0.0085117	27740	8.23e-77
POMC (cg16302441)	rs2577277	C	T	chr2:25310247:SNP	cg16302441	0.172643	0.0090574	24887	5.31e-81
POMC (cg16302441)	rs28744588	T	C	chr2:24958213:SNP	cg16302441	0.0674896	0.0107084	26333	2.93e-10
POMC (cg16302441)	rs2891457	G	A	chr2:25445383:SNP	cg16302441	0.412488	0.0143677	14784	2.91e-181
POMC (cg16302441)	rs2891458	A	C	chr2:25445094:SNP	cg16302441	0.391514	0.011121	25258	1.67e-271
POMC (cg16302441)	rs2917916	C	A	chr2:25316336:SNP	cg16302441	0.158016	0.0085081	27748	5.38e-77
POMC (cg16302441)	rs2918630	C	T	chr2:25314186:SNP	cg16302441	0.158028	0.0085085	27750	5.32e-77
POMC (cg16302441)	rs34145995	T	C	chr2:25458067:SNP	cg16302441	-0.116868	0.0093005	23659	3.26e-36
POMC (cg16302441)	rs34303244	G	C	chr2:25348608:SNP	cg16302441	0.254265	0.0100566	24985	4.85e-141
POMC (cg16302441)	rs34932517	T	C	chr2:25281641:SNP	cg16302441	0.130092	0.0094909	22070	9.22e-43
POMC (cg16302441)	rs35692468	G	A	chr2:25432750:SNP	cg16302441	0.388531	0.0112836	24494	8e-260
POMC (cg16302441)	rs3731623	C	T	chr2:25163783:SNP	cg16302441	-0.129375	0.0085412	27118	7.92e-52
POMC (cg16302441)	rs3731631	A	G	chr2:25359422:SNP	cg16302441	-0.114145	0.0094738	27257	1.98e-33
POMC (cg16302441)	rs3731633	A	T	chr2:25366380:SNP	cg16302441	0.301229	0.0099876	27730	7.87e-200
POMC (cg16302441)	rs3795955	T	C	chr2:25375105:SNP	cg16302441	0.226942	0.0091409	26485	4.57e-136
POMC (cg16302441)	rs3820933	A	G	chr2:24962252:SNP	cg16302441	0.0672614	0.0107283	26336	3.62e-10
POMC (cg16302441)	rs4343432	G	A	chr2:25161236:SNP	cg16302441	-0.118735	0.008629	26606	4.44e-43
POMC (cg16302441)	rs4430895	T	C	chr2:25161386:SNP	cg16302441	-0.115448	0.0090342	24389	2.15e-37
POMC (cg16302441)	rs4459693	T	G	chr2:25161265:SNP	cg16302441	-0.11618	0.0090309	24388	7.11e-38
POMC (cg16302441)	rs4508555	A	G	chr2:24949904:SNP	cg16302441	0.0686273	0.0108648	25585	2.68e-10
POMC (cg16302441)	rs4665276	C	T	chr2:25213333:SNP	cg16302441	-0.133133	0.0087974	25657	9.77e-52
POMC (cg16302441)	rs4665284	A	G	chr2:25339658:SNP	cg16302441	0.296059	0.0099336	27210	3.49e-195
POMC (cg16302441)	rs4665285	C	G	chr2:25381470:SNP	cg16302441	0.355392	0.0104374	27243	4.08e-254
POMC (cg16302441)	rs4665287	T	C	chr2:25413309:SNP	cg16302441	0.392423	0.0113121	24495	1.09e-263
POMC (cg16302441)	rs4665288	C	T	chr2:25437054:SNP	cg16302441	0.386427	0.0109159	26370	1.68e-274
POMC (cg16302441)	rs4665290	G	A	chr2:25445885:SNP	cg16302441	0.391194	0.0110997	25253	4.32e-272
POMC (cg16302441)	rs4665736	C	T	chr2:25187599:SNP	cg16302441	-0.129839	0.0088694	25174	1.58e-48
POMC (cg16302441)	rs4665764	C	G	chr2:25357487:SNP	cg16302441	0.301365	0.0100716	27244	1.01e-196
POMC (cg16302441)	rs4665765	T	C	chr2:25362515:SNP	cg16302441	-0.115235	0.0086154	27257	8.42e-41
POMC (cg16302441)	rs4665766	T	A	chr2:25366130:SNP	cg16302441	0.301623	0.009984	27735	1.72e-200
POMC (cg16302441)	rs4665768	A	C	chr2:25372229:SNP	cg16302441	0.301265	0.0100525	27243	2.47e-197
POMC (cg16302441)	rs4665769	T	C	chr2:25403310:SNP	cg16302441	0.392967	0.0108871	26387	2.73e-285
POMC (cg16302441)	rs4665770	A	G	chr2:25404307:SNP	cg16302441	0.392456	0.0108843	26383	1.07e-284
POMC (cg16302441)	rs4665771	C	T	chr2:25404327:SNP	cg16302441	0.392903	0.0108842	26383	2.39e-285
POMC (cg16302441)	rs4665772	T	C	chr2:25404425:SNP	cg16302441	0.393078	0.0108824	26383	1.08e-285
POMC (cg16302441)	rs4665773	A	C	chr2:25404975:SNP	cg16302441	0.393277	0.0108918	26373	1.73e-285
POMC (cg16302441)	rs4665774	G	T	chr2:25404982:SNP	cg16302441	0.39341	0.0108886	26373	7.53e-286
POMC (cg16302441)	rs4665775	G	A	chr2:25407121:SNP	cg16302441	0.392145	0.0108805	26367	1.91e-284
POMC (cg16302441)	rs4665776	G	A	chr2:25408034:SNP	cg16302441	0.398824	0.0111369	25240	7.44e-281
POMC (cg16302441)	rs4665777	T	C	chr2:25410896:SNP	cg16302441	0.39242	0.0113111	24496	9.98e-264
POMC (cg16302441)	rs4665778	T	A	chr2:25410970:SNP	cg16302441	0.392749	0.0113111	24497	3.62e-264
POMC (cg16302441)	rs4665779	G	A	chr2:25412672:SNP	cg16302441	0.393072	0.0113117	24496	1.43e-264
POMC (cg16302441)	rs4665782	A	G	chr2:25433965:SNP	cg16302441	0.3936	0.0111105	25240	6.82e-275
POMC (cg16302441)	rs4665783	G	A	chr2:25448050:SNP	cg16302441	0.383421	0.0110342	25787	1.46e-264
POMC (cg16302441)	rs4665784	A	G	chr2:25448197:SNP	cg16302441	0.386337	0.011218	25024	6.6e-260
POMC (cg16302441)	rs4665785	C	G	chr2:25481149:SNP	cg16302441	-0.116475	0.0100318	27237	3.64e-31
POMC (cg16302441)	rs475868	G	A	chr2:25318059:SNP	cg16302441	0.157788	0.0085107	27743	9.84e-77
POMC (cg16302441)	rs478222	T	A	chr2:25301755:SNP	cg16302441	0.180048	0.0087894	26346	2.95e-93
POMC (cg16302441)	rs480319	A	G	chr2:25318522:SNP	cg16302441	0.176283	0.0087129	26938	5.07e-91
POMC (cg16302441)	rs483428	T	C	chr2:25305136:SNP	cg16302441	0.177871	0.0086452	27254	4.65e-94
POMC (cg16302441)	rs487617	G	C	chr2:25309756:SNP	cg16302441	0.17789	0.0086456	27255	4.53e-94
POMC (cg16302441)	rs488817	T	C	chr2:25332696:SNP	cg16302441	0.173553	0.0087908	26430	9.31e-87
POMC (cg16302441)	rs491147	C	G	chr2:25313001:SNP	cg16302441	-0.118612	0.0094736	27713	5.78e-36
POMC (cg16302441)	rs492393	A	G	chr2:25315511:SNP	cg16302441	0.170826	0.0090376	24995	1.1e-79
POMC (cg16302441)	rs493090	A	G	chr2:25303772:SNP	cg16302441	0.177768	0.0086456	27251	6.04e-94
POMC (cg16302441)	rs497567	A	G	chr2:25335089:SNP	cg16302441	0.174796	0.0087871	26432	4.74e-88
POMC (cg16302441)	rs5005988	T	C	chr2:25479568:SNP	cg16302441	0.155327	0.0141277	21691	4.06e-28
POMC (cg16302441)	rs510107	A	G	chr2:25319471:SNP	cg16302441	0.177964	0.0087652	26524	1.2e-91
POMC (cg16302441)	rs512419	T	G	chr2:25310155:SNP	cg16302441	0.1777	0.0086466	27240	7.49e-94
POMC (cg16302441)	rs519111	C	T	chr2:25333735:SNP	cg16302441	0.173922	0.0087882	26432	3.6e-87
POMC (cg16302441)	rs522806	A	C	chr2:25316584:SNP	cg16302441	0.17835	0.0086448	27253	1.44e-94
POMC (cg16302441)	rs530951	T	C	chr2:25307005:SNP	cg16302441	0.177891	0.0086462	27255	4.65e-94
POMC (cg16302441)	rs546217	C	A	chr2:25311537:SNP	cg16302441	0.15766	0.0085086	27746	1.2e-76
POMC (cg16302441)	rs551573	A	G	chr2:25305504:SNP	cg16302441	0.177754	0.0086451	27257	6.09e-94
POMC (cg16302441)	rs55649310	G	T	chr2:24833463:SNP	cg16302441	0.0688969	0.0105079	27739	5.5e-11
POMC (cg16302441)	rs55722016	T	A	chr2:24874883:SNP	cg16302441	0.0665986	0.0105293	27712	2.53e-10
POMC (cg16302441)	rs55797001	T	A	chr2:24980582:SNP	cg16302441	0.0675632	0.0107153	26339	2.88e-10
POMC (cg16302441)	rs56001375	T	A	chr2:24850724:SNP	cg16302441	0.0676358	0.010503	27742	1.2e-10
POMC (cg16302441)	rs56045417	G	A	chr2:24892768:SNP	cg16302441	0.0680395	0.0105003	27739	9.19e-11
POMC (cg16302441)	rs563590	G	A	chr2:25331172:SNP	cg16302441	0.15831	0.0085888	27213	7.25e-76
POMC (cg16302441)	rs56383418	G	A	chr2:24849053:SNP	cg16302441	0.0686807	0.0105072	27738	6.3e-11
POMC (cg16302441)	rs564667	T	A	chr2:25310860:SNP	cg16302441	0.157776	0.0085101	27745	9.85e-77
POMC (cg16302441)	rs565906	C	T	chr2:25308576:SNP	cg16302441	0.172577	0.0086997	26962	1.42e-87
POMC (cg16302441)	rs567359	G	A	chr2:25304574:SNP	cg16302441	0.177823	0.0086433	27252	4.75e-94
POMC (cg16302441)	rs57457259	T	C	chr2:25378422:SNP	cg16302441	-0.110562	0.0091978	27253	2.77e-33
POMC (cg16302441)	rs57534183	C	G	chr2:25444484:SNP	cg16302441	0.384311	0.0109209	26381	2.8e-271
POMC (cg16302441)	rs57703366	A	G	chr2:25364914:SNP	cg16302441	-0.110592	0.0091949	27251	2.55e-33
POMC (cg16302441)	rs57794904	T	C	chr2:25346568:SNP	cg16302441	0.352214	0.0104949	27208	6.34e-247
POMC (cg16302441)	rs57835771	C	G	chr2:25444438:SNP	cg16302441	0.384211	0.0109235	26379	5.17e-271
POMC (cg16302441)	rs58048722	C	T	chr2:25187825:SNP	cg16302441	-0.13147	0.0087255	25965	2.66e-51
POMC (cg16302441)	rs58552784	G	C	chr2:25485152:SNP	cg16302441	0.167465	0.0109221	22347	4.62e-53
POMC (cg16302441)	rs59086897	A	T	chr2:25145173:SNP	cg16302441	-0.102338	0.0089603	24867	3.27e-30
POMC (cg16302441)	rs59394232	C	G	chr2:25453213:SNP	cg16302441	0.374088	0.0111836	24959	2.59e-245
POMC (cg16302441)	rs59844048	A	G	chr2:25310331:SNP	cg16302441	-0.104128	0.011327	24919	3.82e-20
POMC (cg16302441)	rs60423777	T	C	chr2:25357237:SNP	cg16302441	0.301349	0.0100729	27243	1.19e-196
POMC (cg16302441)	rs60946859	C	G	chr2:25426592:SNP	cg16302441	0.389146	0.0112895	24493	2.27e-260
POMC (cg16302441)	rs61214433	C	G	chr2:25397197:SNP	cg16302441	0.406887	0.0138981	15908	2.07e-188
POMC (cg16302441)	rs61446045	G	A	chr2:25444146:SNP	cg16302441	0.391628	0.0111177	25259	8.08e-272
POMC (cg16302441)	rs62140636	T	C	chr2:25233811:SNP	cg16302441	-0.132456	0.0093202	22819	7.75e-46
POMC (cg16302441)	rs62142310	C	A	chr2:24862242:SNP	cg16302441	0.0681991	0.0105033	27741	8.41e-11
POMC (cg16302441)	rs62142311	A	G	chr2:24864686:SNP	cg16302441	0.070497	0.0106511	26967	3.62e-11
POMC (cg16302441)	rs62142344	T	C	chr2:24912056:SNP	cg16302441	0.0680087	0.0104648	27736	8.1e-11
POMC (cg16302441)	rs62142346	A	C	chr2:24912506:SNP	cg16302441	0.0683498	0.0104691	27734	6.63e-11
POMC (cg16302441)	rs62142355	A	T	chr2:24971119:SNP	cg16302441	0.066618	0.0107286	26333	5.32e-10
POMC (cg16302441)	rs62143001	G	A	chr2:25288675:SNP	cg16302441	-0.13739	0.0091819	23483	1.28e-50
POMC (cg16302441)	rs62144583	G	C	chr2:25003478:SNP	cg16302441	0.0740687	0.0110259	24690	1.85e-11
POMC (cg16302441)	rs6545952	G	A	chr2:25343374:SNP	cg16302441	0.284238	0.0102043	26427	9.47e-171
POMC (cg16302441)	rs6545953	A	G	chr2:25343468:SNP	cg16302441	0.284258	0.0102655	26411	9.05e-169
POMC (cg16302441)	rs6545954	T	C	chr2:25343469:SNP	cg16302441	0.283696	0.0102639	26413	3.65e-168
POMC (cg16302441)	rs6545975	C	T	chr2:25385485:SNP	cg16302441	-0.116455	0.0088529	26396	1.6e-39
POMC (cg16302441)	rs6546045	C	T	chr2:25487658:SNP	cg16302441	0.12525	0.0102217	22676	1.61e-34
POMC (cg16302441)	rs66493557	A	G	chr2:25429405:SNP	cg16302441	0.386943	0.0109279	26360	1.25e-274
POMC (cg16302441)	rs66589178	C	G	chr2:25425616:SNP	cg16302441	0.389081	0.0112908	24493	3.2e-260
POMC (cg16302441)	rs66707897	G	T	chr2:25438335:SNP	cg16302441	0.386117	0.0109281	26371	1.87e-273
POMC (cg16302441)	rs6713093	A	G	chr2:25431508:SNP	cg16302441	0.391757	0.0118015	22288	1.25e-241
POMC (cg16302441)	rs6713532	C	T	chr2:25384833:SNP	cg16302441	0.298191	0.0101293	26396	1.77e-190
POMC (cg16302441)	rs6718083	A	G	chr2:25362194:SNP	cg16302441	0.300425	0.0099819	27746	5.31e-199
POMC (cg16302441)	rs6720422	A	G	chr2:25371558:SNP	cg16302441	0.196769	0.0094649	23790	5.41e-96
POMC (cg16302441)	rs6720580	T	C	chr2:25270433:SNP	cg16302441	-0.137332	0.0091835	23481	1.46e-50
POMC (cg16302441)	rs67254472	T	A	chr2:25443580:SNP	cg16302441	0.390429	0.011131	25241	1.58e-269
POMC (cg16302441)	rs6728219	C	T	chr2:25159172:SNP	cg16302441	-0.115664	0.0087797	25826	1.24e-39
POMC (cg16302441)	rs6737082	C	A	chr2:25138040:SNP	cg16302441	-0.101944	0.0086932	26452	9.29e-32
POMC (cg16302441)	rs6738433	C	G	chr2:25159501:SNP	cg16302441	-0.115314	0.0087805	25826	2.13e-39
POMC (cg16302441)	rs6746013	G	C	chr2:25143649:SNP	cg16302441	-0.106072	0.0086935	26303	3.06e-34
POMC (cg16302441)	rs6749422	G	C	chr2:25150011:SNP	cg16302441	-0.106935	0.0087688	25857	3.31e-34
POMC (cg16302441)	rs6752378	A	C	chr2:25150116:SNP	cg16302441	-0.106882	0.0087644	25863	3.31e-34
POMC (cg16302441)	rs68039326	G	A	chr2:25440478:SNP	cg16302441	0.387834	0.0110846	25649	3.37e-268
POMC (cg16302441)	rs713586	C	T	chr2:25158008:SNP	cg16302441	-0.110922	0.0086183	26630	6.59e-38
POMC (cg16302441)	rs713587	T	C	chr2:25158281:SNP	cg16302441	-0.110245	0.0086136	26649	1.66e-37
POMC (cg16302441)	rs719189	C	A	chr2:24875778:SNP	cg16302441	0.0673261	0.0105212	27712	1.56e-10
POMC (cg16302441)	rs72807667	T	C	chr2:25305577:SNP	cg16302441	-0.103068	0.0113192	24925	8.58e-20
POMC (cg16302441)	rs72807668	A	T	chr2:25307080:SNP	cg16302441	-0.117058	0.0094689	27717	4.17e-35
POMC (cg16302441)	rs72807674	C	A	chr2:25333105:SNP	cg16302441	-0.115863	0.0099329	24997	1.93e-31
POMC (cg16302441)	rs72807675	A	C	chr2:25334282:SNP	cg16302441	-0.120034	0.0095701	27202	4.37e-36
POMC (cg16302441)	rs72807681	T	G	chr2:25343797:SNP	cg16302441	-0.114603	0.0093829	27694	2.61e-34
POMC (cg16302441)	rs72807682	A	G	chr2:25343820:SNP	cg16302441	-0.115378	0.0093836	27701	9.56e-35
POMC (cg16302441)	rs72810013	A	G	chr2:25403807:SNP	cg16302441	0.406687	0.0138881	15908	1.7e-188
POMC (cg16302441)	rs72810017	C	G	chr2:25410997:SNP	cg16302441	0.392749	0.0113111	24497	3.62e-264
POMC (cg16302441)	rs72810056	T	C	chr2:25487097:SNP	cg16302441	0.173077	0.0111157	22340	1.16e-54
POMC (cg16302441)	rs72852524	T	A	chr2:25346687:SNP	cg16302441	0.352213	0.0104951	27208	6.49e-247
POMC (cg16302441)	rs72853661	C	T	chr2:25439262:SNP	cg16302441	0.385284	0.0109276	26361	2.59e-272
POMC (cg16302441)	rs734693	C	T	chr2:25463871:SNP	cg16302441	-0.109118	0.0100199	26452	1.28e-27
POMC (cg16302441)	rs744078	C	A	chr2:24934842:SNP	cg16302441	0.0672172	0.0106915	26343	3.24e-10
POMC (cg16302441)	rs747792	A	T	chr2:25473547:SNP	cg16302441	-0.123399	0.0099985	24131	5.4e-35
POMC (cg16302441)	rs749046	G	A	chr2:24815624:SNP	cg16302441	0.0681915	0.010543	27703	9.94e-11
POMC (cg16302441)	rs75212910	A	G	chr2:24880092:SNP	cg16302441	0.0713976	0.0133147	16769	8.22e-08
POMC (cg16302441)	rs754536	C	T	chr2:25176200:SNP	cg16302441	-0.130926	0.0088592	25185	2.01e-49
POMC (cg16302441)	rs754537	A	T	chr2:25176277:SNP	cg16302441	-0.133223	0.0087215	25953	1.12e-52
POMC (cg16302441)	rs7563834	G	A	chr2:25366080:SNP	cg16302441	0.201018	0.0088514	27221	3.54e-114
POMC (cg16302441)	rs7564400	T	C	chr2:25349059:SNP	cg16302441	0.288644	0.0101674	26470	2.75e-177
POMC (cg16302441)	rs7575363	G	A	chr2:25342914:SNP	cg16302441	-0.114211	0.0093702	27706	3.57e-34
POMC (cg16302441)	rs7577562	G	A	chr2:25348492:SNP	cg16302441	0.282373	0.0101266	26453	4.14e-171
POMC (cg16302441)	rs7582597	C	T	chr2:25395053:SNP	cg16302441	0.311316	0.0103545	25598	1.35e-198
POMC (cg16302441)	rs7590512	T	C	chr2:25406403:SNP	cg16302441	0.395495	0.0112816	24485	3.1e-269
POMC (cg16302441)	rs7594432	C	T	chr2:25482883:SNP	cg16302441	0.149352	0.0084927	27748	3.16e-69
POMC (cg16302441)	rs7596747	T	G	chr2:25350321:SNP	cg16302441	0.352255	0.0104051	27745	3.15e-251
POMC (cg16302441)	rs7605927	G	C	chr2:25375905:SNP	cg16302441	0.29554	0.0099928	27251	3.11e-192
POMC (cg16302441)	rs76335148	A	G	chr2:24880093:SNP	cg16302441	0.074192	0.013122	17259	1.57e-08
POMC (cg16302441)	rs76645364	G	A	chr2:25393388:SNP	cg16302441	0.390596	0.0109934	25600	1.7e-276
POMC (cg16302441)	rs77014480	T	C	chr2:25371332:SNP	cg16302441	0.300628	0.0099765	27717	1.75e-199
POMC (cg16302441)	rs77483992	T	C	chr2:25179893:SNP	cg16302441	0.217112	0.0224709	11293	4.38e-22
POMC (cg16302441)	rs78372398	A	G	chr2:25099494:SNP	cg16302441	0.200289	0.0200528	13492	1.72e-23
POMC (cg16302441)	rs78720259	A	G	chr2:25163364:SNP	cg16302441	0.259172	0.038516	7674	1.71e-11
POMC (cg16302441)	rs79478703	G	A	chr2:25458853:SNP	cg16302441	0.344358	0.0211405	18500	1.18e-59
POMC (cg16302441)	rs80086565	T	C	chr2:25375112:SNP	cg16302441	0.301397	0.0152464	23162	5.57e-87
POMC (cg16302441)	rs839652	T	C	chr2:25334340:SNP	cg16302441	0.174247	0.0087915	26424	2e-87
POMC (cg16302441)	rs874401	A	G	chr2:25402280:SNP	cg16302441	0.392911	0.0108717	26396	5.2e-286
POMC (cg16302441)	rs934778	G	A	chr2:25389224:SNP	cg16302441	-0.125387	0.0094949	26396	8.13e-40
POMC (cg16302441)	rs934780	A	C	chr2:25474334:SNP	cg16302441	-0.116637	0.0099884	27236	1.67e-31
POMC (cg16302441)	rs958717	T	C	chr2:25325444:SNP	cg16302441	0.295238	0.0099248	27251	1.86e-194
AKT2 (cg15153957)	rs10405207	C	T	chr19:40777133:SNP	cg15153957	-0.149754	0.0100953	25153	8.83e-50
AKT2 (cg15153957)	rs10414431	T	A	chr19:40854331:SNP	cg15153957	-0.137165	0.0095806	26724	1.71e-46
AKT2 (cg15153957)	rs10423675	A	G	chr19:40702538:SNP	cg15153957	-0.138279	0.0098952	20563	2.23e-44
AKT2 (cg15153957)	rs11083554	G	C	chr19:40866722:SNP	cg15153957	-0.158612	0.0090969	23870	4.42e-68
AKT2 (cg15153957)	rs112065186	A	G	chr19:40859620:SNP	cg15153957	0.186045	0.0086058	26740	1.2e-103
AKT2 (cg15153957)	rs1129156	T	C	chr19:40719076:SNP	cg15153957	-0.145034	0.0097097	26773	1.89e-50
AKT2 (cg15153957)	rs113099973	A	T	chr19:40855872:SNP	cg15153957	-0.126582	0.0093036	23880	3.71e-42
AKT2 (cg15153957)	rs11668051	G	C	chr19:40784394:SNP	cg15153957	-0.151844	0.0147087	17123	5.52e-25
AKT2 (cg15153957)	rs11668242	A	G	chr19:40836872:SNP	cg15153957	-0.155338	0.0092001	27718	5.87e-64
AKT2 (cg15153957)	rs117356447	G	C	chr19:40851680:SNP	cg15153957	-0.163728	0.0120275	15157	3.36e-42
AKT2 (cg15153957)	rs11880261	T	C	chr19:40788641:SNP	cg15153957	-0.164503	0.0093937	26778	1.16e-68
AKT2 (cg15153957)	rs12151335	C	A	chr19:40841508:SNP	cg15153957	0.188369	0.0084992	27257	7.79e-109
AKT2 (cg15153957)	rs12459307	G	A	chr19:40835552:SNP	cg15153957	0.25421	0.0160829	14626	2.82e-56
AKT2 (cg15153957)	rs12459567	T	C	chr19:40789926:SNP	cg15153957	0.193717	0.0084944	27205	0
AKT2 (cg15153957)	rs12460555	G	C	chr19:40772464:SNP	cg15153957	0.19338	0.0086954	26014	1.43e-109
AKT2 (cg15153957)	rs12460615	G	T	chr19:40858665:SNP	cg15153957	0.186486	0.008607	26721	4.22e-104
AKT2 (cg15153957)	rs12609014	T	C	chr19:40725754:SNP	cg15153957	0.168716	0.0089307	24736	1.33e-79
AKT2 (cg15153957)	rs12609706	A	G	chr19:40850247:SNP	cg15153957	-0.146494	0.0095298	24975	2.51e-53
AKT2 (cg15153957)	rs12972640	C	T	chr19:40905761:SNP	cg15153957	-0.101337	0.0108411	25724	8.98e-21
AKT2 (cg15153957)	rs12975651	A	G	chr19:40726427:SNP	cg15153957	-0.147944	0.0098213	26149	2.81e-51
AKT2 (cg15153957)	rs12977474	A	G	chr19:40795091:SNP	cg15153957	0.192354	0.0086123	26457	1.69e-110
AKT2 (cg15153957)	rs12977716	A	G	chr19:40905948:SNP	cg15153957	-0.10092	0.0105356	27247	9.8e-22
AKT2 (cg15153957)	rs12985477	G	A	chr19:40788893:SNP	cg15153957	0.193517	0.0084956	27205	7.47e-115
AKT2 (cg15153957)	rs12985877	T	C	chr19:40906936:SNP	cg15153957	-0.100851	0.010538	27252	1.07e-21
AKT2 (cg15153957)	rs147804972	G	A	chr19:40852430:SNP	cg15153957	0.185371	0.0091205	23765	7.77e-92
AKT2 (cg15153957)	rs149443600	C	T	chr19:40782251:SNP	cg15153957	0.2629	0.0188696	10529	4.02e-44
AKT2 (cg15153957)	rs1962639	T	C	chr19:40847111:SNP	cg15153957	0.188121	0.0084988	27249	1.46e-108
AKT2 (cg15153957)	rs1991460	A	C	chr19:40833069:SNP	cg15153957	0.188077	0.0087497	25671	1.73e-102
AKT2 (cg15153957)	rs1991823	G	A	chr19:40780325:SNP	cg15153957	-0.145678	0.0088957	26822	2.83e-60
AKT2 (cg15153957)	rs2304184	T	G	chr19:40728417:SNP	cg15153957	-0.147371	0.0098085	26157	5.05e-51
AKT2 (cg15153957)	rs2304186	T	G	chr19:40739721:SNP	cg15153957	0.195741	0.0090307	24048	3.53e-104
AKT2 (cg15153957)	rs2304189	T	C	chr19:40742320:SNP	cg15153957	-0.16616	0.0093162	27305	3.74e-71
AKT2 (cg15153957)	rs2356229	C	T	chr19:40707290:SNP	cg15153957	-0.144564	0.0097489	26750	9.55e-50
AKT2 (cg15153957)	rs2368575	G	A	chr19:40819888:SNP	cg15153957	0.18874	0.0084888	27257	1.61e-109
AKT2 (cg15153957)	rs2613842	T	C	chr19:40909821:SNP	cg15153957	-0.101612	0.0105576	27227	6.3e-22
AKT2 (cg15153957)	rs33933140	G	A	chr19:40739513:SNP	cg15153957	0.194805	0.0090275	24043	2.82e-103
AKT2 (cg15153957)	rs339522	C	T	chr19:40695257:SNP	cg15153957	-0.133704	0.0116479	19432	1.69e-30
AKT2 (cg15153957)	rs339524	T	G	chr19:40696120:SNP	cg15153957	-0.150375	0.0141832	13159	2.91e-26
AKT2 (cg15153957)	rs339525	T	G	chr19:40696513:SNP	cg15153957	-0.138729	0.0112896	20532	1.05e-34
AKT2 (cg15153957)	rs339526	T	C	chr19:40697061:SNP	cg15153957	-0.13895	0.0112782	20536	7.04e-35
AKT2 (cg15153957)	rs34067570	T	G	chr19:40736295:SNP	cg15153957	0.374695	0.0258926	8515	1.84e-47
AKT2 (cg15153957)	rs34894858	A	G	chr19:40716652:SNP	cg15153957	-0.163389	0.0087068	26039	1.44e-78
AKT2 (cg15153957)	rs35562135	A	G	chr19:40770860:SNP	cg15153957	0.195714	0.0087762	25521	3.66e-110
AKT2 (cg15153957)	rs35789597	A	G	chr19:40767389:SNP	cg15153957	0.371886	0.0262073	8514	1.05e-45
AKT2 (cg15153957)	rs3730050	T	C	chr19:40770982:SNP	cg15153957	-0.16632	0.0093094	27302	2.18e-71
AKT2 (cg15153957)	rs3745195	G	A	chr19:40842529:SNP	cg15153957	0.189058	0.0084996	27257	1.31e-109
AKT2 (cg15153957)	rs3746005	C	T	chr19:40720079:SNP	cg15153957	-0.147273	0.0097994	26084	4.75e-51
AKT2 (cg15153957)	rs4239504	C	T	chr19:40728036:SNP	cg15153957	-0.148751	0.0098025	26130	5.2e-52
AKT2 (cg15153957)	rs4239506	T	C	chr19:40823468:SNP	cg15153957	-0.159441	0.0091978	27740	2.58e-67
AKT2 (cg15153957)	rs4257318	T	C	chr19:40829213:SNP	cg15153957	-0.157795	0.0091887	27716	4.24e-66
AKT2 (cg15153957)	rs4277441	G	A	chr19:40756528:SNP	cg15153957	-0.167269	0.0093148	27297	4.2e-72
AKT2 (cg15153957)	rs4332845	T	A	chr19:40785505:SNP	cg15153957	-0.163723	0.0095212	26019	2.86e-66
AKT2 (cg15153957)	rs4337402	G	A	chr19:40829331:SNP	cg15153957	-0.157332	0.0091852	27715	9.04e-66
AKT2 (cg15153957)	rs4479364	T	C	chr19:40824288:SNP	cg15153957	0.188043	0.0084907	27257	1.12e-108
AKT2 (cg15153957)	rs4490097	C	A	chr19:40861724:SNP	cg15153957	0.185025	0.0086066	26745	1.63e-102
AKT2 (cg15153957)	rs4490099	A	G	chr19:40731491:SNP	cg15153957	-0.16417	0.009442	26650	1.03e-67
AKT2 (cg15153957)	rs4499338	A	G	chr19:40824907:SNP	cg15153957	-0.159161	0.0091968	27744	0
AKT2 (cg15153957)	rs4502340	C	T	chr19:40851071:SNP	cg15153957	0.186604	0.0086002	26746	2.16e-104
AKT2 (cg15153957)	rs4524046	A	G	chr19:40824723:SNP	cg15153957	0.187897	0.0084916	27250	1.73e-108
AKT2 (cg15153957)	rs4530264	A	T	chr19:40702436:SNP	cg15153957	-0.142512	0.0097769	26759	3.97e-48
AKT2 (cg15153957)	rs4558508	A	G	chr19:40772581:SNP	cg15153957	-0.166913	0.0093074	27284	6.47e-72
AKT2 (cg15153957)	rs4802070	A	G	chr19:40726336:SNP	cg15153957	-0.147725	0.0098208	26156	3.89e-51
AKT2 (cg15153957)	rs4802071	C	T	chr19:40764215:SNP	cg15153957	-0.166323	0.0093122	27302	2.38e-71
AKT2 (cg15153957)	rs4802072	G	T	chr19:40821578:SNP	cg15153957	0.188341	0.0084927	27254	5.76e-109
AKT2 (cg15153957)	rs4802073	A	G	chr19:40843264:SNP	cg15153957	-0.152623	0.0092288	27243	1.97e-61
AKT2 (cg15153957)	rs4802074	G	C	chr19:40848081:SNP	cg15153957	-0.138223	0.0095789	26725	3.36e-47
AKT2 (cg15153957)	rs4802076	T	A	chr19:40865317:SNP	cg15153957	-0.159554	0.0089847	24478	1.48e-70
AKT2 (cg15153957)	rs4803317	C	A	chr19:40695281:SNP	cg15153957	-0.153525	0.0100403	19674	8.8e-53
AKT2 (cg15153957)	rs4803320	A	G	chr19:40743225:SNP	cg15153957	-0.166749	0.0093145	27308	1.14e-71
AKT2 (cg15153957)	rs4803324	A	G	chr19:40823480:SNP	cg15153957	0.188118	0.0084905	27255	9.09e-109
AKT2 (cg15153957)	rs4803325	G	T	chr19:40823587:SNP	cg15153957	0.187931	0.0084918	27251	1.59e-108
AKT2 (cg15153957)	rs4803326	T	C	chr19:40825577:SNP	cg15153957	0.192035	0.0086058	26533	2.66e-110
AKT2 (cg15153957)	rs4803327	T	C	chr19:40840739:SNP	cg15153957	0.18869	0.0084938	27254	2.45e-109
AKT2 (cg15153957)	rs4803328	T	A	chr19:40864479:SNP	cg15153957	-0.159152	0.0089837	24475	3.17e-70
AKT2 (cg15153957)	rs55710016	A	G	chr19:40828730:SNP	cg15153957	0.187026	0.0084901	27231	1.53e-107
AKT2 (cg15153957)	rs55710849	T	C	chr19:40722927:SNP	cg15153957	-0.167765	0.0089275	24758	8.82e-79
AKT2 (cg15153957)	rs57158010	T	C	chr19:40817719:SNP	cg15153957	0.188316	0.0084921	27256	5.92e-109
AKT2 (cg15153957)	rs58502633	T	C	chr19:40809692:SNP	cg15153957	0.187607	0.0085005	27207	6.12e-108
AKT2 (cg15153957)	rs59263025	T	C	chr19:40839245:SNP	cg15153957	0.188969	0.0084955	27251	1.3e-109
AKT2 (cg15153957)	rs6508936	C	A	chr19:40835833:SNP	cg15153957	-0.155281	0.009191	27734	4.9e-64
AKT2 (cg15153957)	rs67322193	C	T	chr19:40715912:SNP	cg15153957	-0.163259	0.0087082	26015	2.02e-78
AKT2 (cg15153957)	rs7247201	C	G	chr19:40724776:SNP	cg15153957	-0.147866	0.0098228	26133	3.28e-51
AKT2 (cg15153957)	rs7248338	T	C	chr19:40835283:SNP	cg15153957	-0.159257	0.0093066	26928	1.2e-65
AKT2 (cg15153957)	rs7249146	C	T	chr19:40853492:SNP	cg15153957	-0.14879	0.0091458	27241	1.65e-59
AKT2 (cg15153957)	rs7250897	T	C	chr19:40783233:SNP	cg15153957	-0.167073	0.0093066	27273	4.62e-72
AKT2 (cg15153957)	rs7252471	A	G	chr19:40713412:SNP	cg15153957	-0.148601	0.0102023	23285	4.66e-48
AKT2 (cg15153957)	rs7255581	A	G	chr19:40837034:SNP	cg15153957	-0.155483	0.0091974	27733	4.12e-64
AKT2 (cg15153957)	rs7257972	A	G	chr19:40841314:SNP	cg15153957	-0.156176	0.0091873	27740	8.33e-65
AKT2 (cg15153957)	rs7258548	A	G	chr19:40702553:SNP	cg15153957	-0.141671	0.0099123	26005	2.44e-46
AKT2 (cg15153957)	rs7259273	A	C	chr19:40859085:SNP	cg15153957	0.185764	0.0086062	26738	2.49e-103
AKT2 (cg15153957)	rs7260106	T	C	chr19:40859067:SNP	cg15153957	-0.147242	0.0092295	26711	2.69e-57
AKT2 (cg15153957)	rs7260249	T	C	chr19:40727171:SNP	cg15153957	-0.147578	0.0098247	26149	5.34e-51
AKT2 (cg15153957)	rs7260517	A	G	chr19:40781943:SNP	cg15153957	-0.166596	0.0093046	27276	1.08e-71
AKT2 (cg15153957)	rs73046335	T	C	chr19:40861901:SNP	cg15153957	0.184137	0.0086154	26731	2.38e-101
AKT2 (cg15153957)	rs74457111	A	G	chr19:40738756:SNP	cg15153957	0.372717	0.0258044	8512	2.74e-47
AKT2 (cg15153957)	rs748236	T	C	chr19:40773310:SNP	cg15153957	-0.166323	0.0093067	27301	1.98e-71
AKT2 (cg15153957)	rs7507651	G	T	chr19:40862281:SNP	cg15153957	0.182828	0.0085991	26700	2.59e-100
AKT2 (cg15153957)	rs7508513	G	T	chr19:40846758:SNP	cg15153957	0.188047	0.0084984	27249	1.73e-108
AKT2 (cg15153957)	rs76241415	C	T	chr19:40813912:SNP	cg15153957	0.34158	0.0244469	10278	2.3e-44
AKT2 (cg15153957)	rs79666308	T	C	chr19:40723844:SNP	cg15153957	0.169374	0.0089309	24724	3.32e-80
AKT2 (cg15153957)	rs8100018	C	G	chr19:40752023:SNP	cg15153957	-0.162314	0.0100203	23361	5.17e-59
AKT2 (cg15153957)	rs8102171	A	C	chr19:40786523:SNP	cg15153957	-0.164081	0.0093932	26778	2.51e-68
AKT2 (cg15153957)	rs8104727	T	C	chr19:40760188:SNP	cg15153957	-0.166375	0.0093133	27292	2.24e-71
AKT2 (cg15153957)	rs8106744	G	C	chr19:40721877:SNP	cg15153957	-0.147126	0.0098273	26113	1.13e-50
AKT2 (cg15153957)	rs8110323	A	G	chr19:40796851:SNP	cg15153957	0.190282	0.0086137	26432	3.89e-108
AKT2 (cg15153957)	rs8110888	C	T	chr19:40855255:SNP	cg15153957	-0.148839	0.0091481	27234	1.61e-59
AKT2 (cg15153957)	rs890773	G	A	chr19:40826124:SNP	cg15153957	0.188182	0.0084912	27254	8.01e-109
AKT2 (cg15153957)	rs892117	A	G	chr19:40711333:SNP	cg15153957	-0.162482	0.0087044	26039	9.24e-78
AKT2 (cg15153957)	rs969531	T	C	chr19:40778866:SNP	cg15153957	-0.165299	0.0093864	26814	2.04e-69
AKT2 (cg15153957)	rs9710247	A	G	chr19:40760449:SNP	cg15153957	-0.172014	0.0096878	21024	1.56e-70
AKT2 (cg15153957)	rs9749056	C	A	chr19:40703312:SNP	cg15153957	-0.139525	0.0102023	24560	1.42e-42
AKT2 (cg15153957)	rs9749283	T	C	chr19:40817137:SNP	cg15153957	-0.1592	0.0093127	26956	1.62e-65
IRS2 (cg25924746)	rs1007213	A	C	chr13:110534402:SNP	cg25924746	0.108057	0.0096393	21971	3.64e-29
IRS2 (cg25924746)	rs1024306	G	T	chr13:110528858:SNP	cg25924746	0.113744	0.0086486	27211	1.66e-39
IRS2 (cg25924746)	rs1041637	G	T	chr13:110509345:SNP	cg25924746	-0.21844	0.0097824	24293	1.89e-110
IRS2 (cg25924746)	rs1078189	A	G	chr13:109790555:SNP	cg25924746	-0.170693	0.017249	25973	4.34e-23
IRS2 (cg25924746)	rs1078190	G	C	chr13:109790521:SNP	cg25924746	-0.170618	0.0172582	25973	4.78e-23
IRS2 (cg25924746)	rs10851238	T	C	chr13:110526352:SNP	cg25924746	0.113736	0.0085695	27717	3.35e-40
IRS2 (cg25924746)	rs11069766	T	C	chr13:109869953:SNP	cg25924746	0.068804	0.0093542	23664	1.9e-13
IRS2 (cg25924746)	rs11069811	A	G	chr13:110500620:SNP	cg25924746	-0.167908	0.0086476	27716	5.56e-84
IRS2 (cg25924746)	rs11069812	A	G	chr13:110502417:SNP	cg25924746	-0.164091	0.0093051	23810	1.34e-69
IRS2 (cg25924746)	rs111642671	G	A	chr13:110480554:SNP	cg25924746	-0.234875	0.0251274	25468	8.98e-21
IRS2 (cg25924746)	rs111733630	T	A	chr13:109922868:SNP	cg25924746	-0.124578	0.0165675	23323	5.5e-14
IRS2 (cg25924746)	rs112454051	T	C	chr13:109694281:SNP	cg25924746	-0.140505	0.0169338	25983	1.07e-16
IRS2 (cg25924746)	rs113173777	A	G	chr13:110528005:SNP	cg25924746	0.0813194	0.0109007	16764	8.65e-14
IRS2 (cg25924746)	rs113412911	T	C	chr13:109788687:SNP	cg25924746	-0.171342	0.0172734	25974	3.43e-23
IRS2 (cg25924746)	rs113464837	A	G	chr13:109915050:SNP	cg25924746	-0.117031	0.0144607	26637	5.82e-16
IRS2 (cg25924746)	rs113648411	T	G	chr13:109793424:SNP	cg25924746	-0.168962	0.0171465	25964	6.59e-23
IRS2 (cg25924746)	rs113692832	C	G	chr13:110480612:SNP	cg25924746	-0.234875	0.0251274	25468	8.98e-21
IRS2 (cg25924746)	rs113928592	T	C	chr13:109659722:SNP	cg25924746	-0.136841	0.01911	21323	8.03e-13
IRS2 (cg25924746)	rs11616405	C	T	chr13:109706167:SNP	cg25924746	-0.140554	0.0168914	25984	8.72e-17
IRS2 (cg25924746)	rs11617606	A	G	chr13:110524704:SNP	cg25924746	0.11413	0.0085673	27732	1.73e-40
IRS2 (cg25924746)	rs11618532	A	C	chr13:109809622:SNP	cg25924746	-0.203585	0.0089487	26477	1.42e-114
IRS2 (cg25924746)	rs11618989	T	C	chr13:110489152:SNP	cg25924746	0.159247	0.0149638	25983	1.9e-26
IRS2 (cg25924746)	rs11619658	G	A	chr13:110512065:SNP	cg25924746	-0.221482	0.0095676	25470	1.48e-118
IRS2 (cg25924746)	rs11620055	G	T	chr13:109804077:SNP	cg25924746	-0.169467	0.0171307	25984	4.48e-23
IRS2 (cg25924746)	rs117072301	G	A	chr13:110482413:SNP	cg25924746	-0.234596	0.0257724	25974	8.82e-20
IRS2 (cg25924746)	rs117110418	A	G	chr13:110384978:SNP	cg25924746	-0.0688705	0.0180421	20741	0.000135
IRS2 (cg25924746)	rs11841319	T	C	chr13:110492626:SNP	cg25924746	0.158787	0.0149512	25981	2.4e-26
IRS2 (cg25924746)	rs11842277	G	A	chr13:110394645:SNP	cg25924746	-0.104769	0.0093598	23724	4.39e-29
IRS2 (cg25924746)	rs1209188	A	G	chr13:110528031:SNP	cg25924746	-0.0841355	0.0127164	12408	3.68e-11
IRS2 (cg25924746)	rs1225422	C	A	chr13:109869310:SNP	cg25924746	-0.0665845	0.0155662	16768	1.89e-05
IRS2 (cg25924746)	rs12583005	C	T	chr13:109988841:SNP	cg25924746	0.0874735	0.0101861	24650	8.88e-18
IRS2 (cg25924746)	rs12583851	T	C	chr13:110504964:SNP	cg25924746	-0.201908	0.010185	24181	1.84e-87
IRS2 (cg25924746)	rs12584316	A	G	chr13:109795573:SNP	cg25924746	0.10698	0.009598	25976	7.48e-29
IRS2 (cg25924746)	rs12858484	G	T	chr13:110439564:SNP	cg25924746	0.110097	0.0125448	23722	1.69e-18
IRS2 (cg25924746)	rs12863721	T	C	chr13:109989820:SNP	cg25924746	0.0863289	0.0101842	24650	2.32e-17
IRS2 (cg25924746)	rs1328941	C	T	chr13:109884360:SNP	cg25924746	0.068169	0.008854	26452	1.37e-14
IRS2 (cg25924746)	rs1328942	C	T	chr13:109882776:SNP	cg25924746	0.0683281	0.008852	26469	1.17e-14
IRS2 (cg25924746)	rs1330539	T	C	chr13:110374305:SNP	cg25924746	0.0948138	0.008711	27750	1.37e-27
IRS2 (cg25924746)	rs1330540	C	T	chr13:110374130:SNP	cg25924746	0.0986972	0.0087405	27747	1.44e-29
IRS2 (cg25924746)	rs1330545	A	T	chr13:110378015:SNP	cg25924746	0.0987673	0.0087357	27745	1.22e-29
IRS2 (cg25924746)	rs1335611	C	G	chr13:110487490:SNP	cg25924746	-0.224968	0.0251176	25240	3.35e-19
IRS2 (cg25924746)	rs140798272	T	C	chr13:110479900:SNP	cg25924746	-0.241929	0.0260468	24724	1.57e-20
IRS2 (cg25924746)	rs1411766	A	G	chr13:110252160:SNP	cg25924746	0.0403769	0.0087749	27748	4.196e-06
IRS2 (cg25924746)	rs1414318	G	A	chr13:110446940:SNP	cg25924746	0.114234	0.0118318	25955	4.69e-22
IRS2 (cg25924746)	rs1414319	G	A	chr13:110446839:SNP	cg25924746	0.109726	0.0086682	27243	1.01e-36
IRS2 (cg25924746)	rs1431267	A	G	chr13:109717928:SNP	cg25924746	0.0904388	0.00962	27748	5.4e-21
IRS2 (cg25924746)	rs1431275	G	C	chr13:109749356:SNP	cg25924746	0.0995422	0.0096723	27254	7.7e-25
IRS2 (cg25924746)	rs143157103	G	C	chr13:110478030:SNP	cg25924746	-0.238383	0.033232	10347	7.32e-13
IRS2 (cg25924746)	rs146868562	A	G	chr13:110479320:SNP	cg25924746	-0.234948	0.0257573	25974	7.4e-20
IRS2 (cg25924746)	rs1537029	C	A	chr13:110385963:SNP	cg25924746	-0.0899209	0.0093634	23715	7.73e-22
IRS2 (cg25924746)	rs1550045	C	T	chr13:110393778:SNP	cg25924746	-0.11114	0.0088671	26456	4.87e-36
IRS2 (cg25924746)	rs156999	T	C	chr13:109752675:SNP	cg25924746	0.0997204	0.0096781	27233	6.78e-25
IRS2 (cg25924746)	rs157027	A	G	chr13:109780746:SNP	cg25924746	-0.151808	0.0098986	27141	4.37e-53
IRS2 (cg25924746)	rs157028	C	G	chr13:109781809:SNP	cg25924746	-0.152089	0.0099137	27132	4.05e-53
IRS2 (cg25924746)	rs157030	T	A	chr13:109786483:SNP	cg25924746	-0.153258	0.0099958	26609	4.66e-53
IRS2 (cg25924746)	rs157031	T	C	chr13:109787379:SNP	cg25924746	-0.152121	0.0099985	26598	2.84e-52
IRS2 (cg25924746)	rs157033	G	T	chr13:109738873:SNP	cg25924746	0.0934279	0.0096256	27716	2.84e-22
IRS2 (cg25924746)	rs157035	G	T	chr13:109742897:SNP	cg25924746	0.0993344	0.0096708	27227	9.47e-25
IRS2 (cg25924746)	rs1577452	A	G	chr13:110497532:SNP	cg25924746	-0.176911	0.009828	24835	1.93e-72
IRS2 (cg25924746)	rs168057	A	G	chr13:110496726:SNP	cg25924746	-0.243324	0.0254435	25977	1.14e-21
IRS2 (cg25924746)	rs170860	A	G	chr13:110470932:SNP	cg25924746	-0.0797361	0.0097382	26011	2.66e-16
IRS2 (cg25924746)	rs172109	A	C	chr13:109726708:SNP	cg25924746	0.0910849	0.0096294	27745	3.11e-21
IRS2 (cg25924746)	rs17412858	G	A	chr13:110252608:SNP	cg25924746	0.0406557	0.0087771	27733	3.621e-06
IRS2 (cg25924746)	rs17517	G	A	chr13:109790422:SNP	cg25924746	-0.102438	0.0092178	23724	1.08e-28
IRS2 (cg25924746)	rs1832094	C	T	chr13:110449113:SNP	cg25924746	0.114094	0.0118314	25979	5.25e-22
IRS2 (cg25924746)	rs1854402	C	T	chr13:109883570:SNP	cg25924746	0.0683817	0.0088511	26467	1.11e-14
IRS2 (cg25924746)	rs1854403	C	T	chr13:109883353:SNP	cg25924746	0.0693191	0.0088577	26430	5.04e-15
IRS2 (cg25924746)	rs1889296	G	A	chr13:110526678:SNP	cg25924746	0.0801879	0.0087177	26432	3.64e-20
IRS2 (cg25924746)	rs1889704	C	A	chr13:110518769:SNP	cg25924746	-0.205929	0.0101078	23223	2.88e-92
IRS2 (cg25924746)	rs1928936	T	C	chr13:110366267:SNP	cg25924746	0.100812	0.0087921	27232	1.95e-30
IRS2 (cg25924746)	rs1966240	A	G	chr13:110507201:SNP	cg25924746	-0.218805	0.0097044	24730	1.44e-112
IRS2 (cg25924746)	rs1999089	T	C	chr13:109878550:SNP	cg25924746	-0.0603989	0.0124728	27137	1.282e-06
IRS2 (cg25924746)	rs1999710	T	C	chr13:110492729:SNP	cg25924746	-0.0918358	0.009177	26791	1.42e-23
IRS2 (cg25924746)	rs2038706	G	A	chr13:109832287:SNP	cg25924746	-0.0525881	0.0115141	27750	4.941e-06
IRS2 (cg25924746)	rs2038707	C	G	chr13:109831849:SNP	cg25924746	-0.0582378	0.0126678	22546	4.28e-06
IRS2 (cg25924746)	rs2093748	A	G	chr13:109881835:SNP	cg25924746	-0.0603293	0.0124897	27138	1.363e-06
IRS2 (cg25924746)	rs2094901	G	A	chr13:110268062:SNP	cg25924746	0.0464183	0.0088822	26463	1.73e-07
IRS2 (cg25924746)	rs2094902	T	A	chr13:110268312:SNP	cg25924746	0.0480777	0.0090089	25726	9.47e-08
IRS2 (cg25924746)	rs2146973	C	T	chr13:109854267:SNP	cg25924746	-0.0543664	0.0117617	26841	3.794e-06
IRS2 (cg25924746)	rs2146978	A	C	chr13:109839233:SNP	cg25924746	-0.0536171	0.011506	27742	3.163e-06
IRS2 (cg25924746)	rs275943	T	G	chr13:109800041:SNP	cg25924746	-0.204428	0.0090317	25936	1.98e-113
IRS2 (cg25924746)	rs275944	T	A	chr13:109799820:SNP	cg25924746	0.109478	0.0092301	25950	1.89e-32
IRS2 (cg25924746)	rs275945	G	A	chr13:109799451:SNP	cg25924746	-0.204272	0.0090246	25975	1.96e-113
IRS2 (cg25924746)	rs275946	A	G	chr13:109796718:SNP	cg25924746	0.109439	0.0091113	26477	3.1e-33
IRS2 (cg25924746)	rs275948	G	A	chr13:109796207:SNP	cg25924746	-0.203459	0.0090236	25976	1.42e-112
IRS2 (cg25924746)	rs275949	A	G	chr13:109795788:SNP	cg25924746	-0.20331	0.0090246	25976	2.19e-112
IRS2 (cg25924746)	rs275950	G	T	chr13:109795226:SNP	cg25924746	0.109526	0.0091276	26458	3.58e-33
IRS2 (cg25924746)	rs275951	A	G	chr13:109795142:SNP	cg25924746	-0.203253	0.0090241	25971	2.46e-112
IRS2 (cg25924746)	rs277841	G	A	chr13:109713064:SNP	cg25924746	0.0908163	0.009622	27749	3.78e-21
IRS2 (cg25924746)	rs277842	C	A	chr13:109715371:SNP	cg25924746	0.0903089	0.0096226	27748	6.29e-21
IRS2 (cg25924746)	rs277846	G	A	chr13:109747382:SNP	cg25924746	0.0996958	0.0096634	27257	5.91e-25
IRS2 (cg25924746)	rs277848	A	G	chr13:109749254:SNP	cg25924746	0.0995098	0.009512	27254	1.3e-25
IRS2 (cg25924746)	rs277850	A	G	chr13:109781213:SNP	cg25924746	-0.151869	0.0099101	27134	5.22e-53
IRS2 (cg25924746)	rs277853	C	A	chr13:109724260:SNP	cg25924746	0.0909071	0.0096266	27733	3.61e-21
IRS2 (cg25924746)	rs28607128	G	T	chr13:109751882:SNP	cg25924746	0.0998384	0.0096749	27251	5.77e-25
IRS2 (cg25924746)	rs28683119	A	G	chr13:109915208:SNP	cg25924746	-0.114537	0.0148096	25136	1.04e-14
IRS2 (cg25924746)	rs336214	C	T	chr13:110533093:SNP	cg25924746	0.0801844	0.0087432	26126	4.68e-20
IRS2 (cg25924746)	rs336216	C	T	chr13:110531164:SNP	cg25924746	0.112657	0.0090399	24996	1.2e-35
IRS2 (cg25924746)	rs336219	A	G	chr13:110528241:SNP	cg25924746	-0.169257	0.0127487	20506	3.17e-40
IRS2 (cg25924746)	rs336229	G	A	chr13:110470824:SNP	cg25924746	-0.0895919	0.0098604	25804	1.03e-19
IRS2 (cg25924746)	rs336230	A	G	chr13:110470341:SNP	cg25924746	-0.0915747	0.0095929	27314	1.35e-21
IRS2 (cg25924746)	rs336231	C	T	chr13:110470332:SNP	cg25924746	-0.119423	0.0093528	26795	2.45e-37
IRS2 (cg25924746)	rs336233	C	G	chr13:110502313:SNP	cg25924746	-0.176312	0.0132566	19403	2.32e-40
IRS2 (cg25924746)	rs336235	T	C	chr13:110498371:SNP	cg25924746	-0.10697	0.0098281	26811	1.37e-27
IRS2 (cg25924746)	rs336236	G	A	chr13:110497442:SNP	cg25924746	-0.109646	0.0096128	24558	3.89e-30
IRS2 (cg25924746)	rs336238	C	G	chr13:110496026:SNP	cg25924746	-0.0624842	0.0096311	26020	8.71e-11
IRS2 (cg25924746)	rs336242	A	G	chr13:110492672:SNP	cg25924746	-0.0628458	0.0094567	26793	3.02e-11
IRS2 (cg25924746)	rs336246	A	G	chr13:110481449:SNP	cg25924746	-0.063423	0.0094431	26812	1.86e-11
IRS2 (cg25924746)	rs336247	A	G	chr13:110476671:SNP	cg25924746	-0.057801	0.0097041	25273	2.58e-09
IRS2 (cg25924746)	rs336248	G	C	chr13:110511560:SNP	cg25924746	-0.194305	0.0120156	24186	8.07e-59
IRS2 (cg25924746)	rs336253	T	G	chr13:110526176:SNP	cg25924746	-0.178884	0.0120011	23276	3.03e-50
IRS2 (cg25924746)	rs336257	C	G	chr13:110522152:SNP	cg25924746	-0.187799	0.010651	21736	1.4e-69
IRS2 (cg25924746)	rs34140127	G	A	chr13:110500886:SNP	cg25924746	-0.167913	0.0152708	19519	4.01e-28
IRS2 (cg25924746)	rs34707879	C	T	chr13:109989581:SNP	cg25924746	0.0866848	0.0101842	24650	1.71e-17
IRS2 (cg25924746)	rs372039612	A	G	chr13:110527994:SNP	cg25924746	0.0813194	0.0109007	16764	8.65e-14
IRS2 (cg25924746)	rs3815983	T	C	chr13:109779906:SNP	cg25924746	0.0980824	0.0096173	23722	2.01e-24
IRS2 (cg25924746)	rs382168	A	G	chr13:109718935:SNP	cg25924746	0.0909685	0.0096235	27747	3.3e-21
IRS2 (cg25924746)	rs3926864	T	A	chr13:110508819:SNP	cg25924746	-0.218653	0.0097822	24293	1.15e-110
IRS2 (cg25924746)	rs4238270	T	G	chr13:110470028:SNP	cg25924746	-0.0834029	0.0092228	26000	1.52e-19
IRS2 (cg25924746)	rs4408410	A	C	chr13:110501545:SNP	cg25924746	-0.169242	0.0086354	27750	1.59e-85
IRS2 (cg25924746)	rs4641600	T	C	chr13:110500338:SNP	cg25924746	-0.133537	0.0092859	27750	6.85e-47
IRS2 (cg25924746)	rs4771626	T	G	chr13:109751933:SNP	cg25924746	0.0998384	0.0096749	27251	5.77e-25
IRS2 (cg25924746)	rs4771641	A	G	chr13:110393693:SNP	cg25924746	-0.111153	0.0088664	26461	4.72e-36
IRS2 (cg25924746)	rs4771642	A	G	chr13:110393967:SNP	cg25924746	-0.104861	0.0093875	23487	5.7e-29
IRS2 (cg25924746)	rs4771652	G	A	chr13:110479461:SNP	cg25924746	-0.0281221	0.0096178	22217	0.003456
IRS2 (cg25924746)	rs4771653	C	T	chr13:110482739:SNP	cg25924746	-0.0917331	0.0090579	27312	4.17e-24
IRS2 (cg25924746)	rs4773018	G	A	chr13:109700930:SNP	cg25924746	-0.143037	0.0168854	25980	2.43e-17
IRS2 (cg25924746)	rs4773026	A	G	chr13:109739161:SNP	cg25924746	0.0938019	0.0096241	27710	1.91e-22
IRS2 (cg25924746)	rs4773031	G	A	chr13:109784398:SNP	cg25924746	-0.168149	0.0172645	25981	2.04e-22
IRS2 (cg25924746)	rs4773032	T	A	chr13:109787435:SNP	cg25924746	-0.169658	0.0172297	25980	7.07e-23
IRS2 (cg25924746)	rs4773034	G	C	chr13:109805364:SNP	cg25924746	-0.168241	0.0171176	25981	8.49e-23
IRS2 (cg25924746)	rs4773074	C	G	chr13:110385986:SNP	cg25924746	-0.0900899	0.009365	23712	6.59e-22
IRS2 (cg25924746)	rs4773080	C	A	chr13:110393966:SNP	cg25924746	-0.104741	0.0093938	23487	7.15e-29
IRS2 (cg25924746)	rs4773098	A	T	chr13:110500007:SNP	cg25924746	-0.169339	0.0086347	27748	1.24e-85
IRS2 (cg25924746)	rs551918755	G	A	chr13:110527989:SNP	cg25924746	0.0812924	0.010902	16764	8.88e-14
IRS2 (cg25924746)	rs556673679	A	C	chr13:110479951:SNP	cg25924746	-0.245659	0.0322824	15595	2.75e-14
IRS2 (cg25924746)	rs56393169	C	T	chr13:109859820:SNP	cg25924746	-0.135665	0.0153759	25197	1.11e-18
IRS2 (cg25924746)	rs57597292	T	C	chr13:110290940:SNP	cg25924746	0.0326536	0.0107601	24016	0.002408
IRS2 (cg25924746)	rs57693283	T	C	chr13:109887628:SNP	cg25924746	-0.0541109	0.0128316	25112	2.476e-05
IRS2 (cg25924746)	rs57965758	T	C	chr13:110480744:SNP	cg25924746	-0.234177	0.0251349	25468	1.2e-20
IRS2 (cg25924746)	rs592398	A	G	chr13:109879222:SNP	cg25924746	0.0677278	0.0086048	27142	3.52e-15
IRS2 (cg25924746)	rs59625244	A	T	chr13:109857943:SNP	cg25924746	-0.0544701	0.0117637	26809	3.651e-06
IRS2 (cg25924746)	rs60260995	T	C	chr13:110480742:SNP	cg25924746	-0.234875	0.0251274	25468	8.98e-21
IRS2 (cg25924746)	rs60407269	G	A	chr13:110480872:SNP	cg25924746	-0.235308	0.0251343	25468	7.82e-21
IRS2 (cg25924746)	rs60666848	C	A	chr13:110481151:SNP	cg25924746	-0.23215	0.0249255	25977	1.23e-20
IRS2 (cg25924746)	rs61659252	A	G	chr13:109796825:SNP	cg25924746	-0.173333	0.0172077	25982	7.28e-24
IRS2 (cg25924746)	rs61962259	T	C	chr13:109882408:SNP	cg25924746	-0.059221	0.0125732	27106	2.476e-06
IRS2 (cg25924746)	rs61962593	C	T	chr13:110246287:SNP	cg25924746	0.0418346	0.0089832	26421	3.209e-06
IRS2 (cg25924746)	rs61962614	C	T	chr13:110270241:SNP	cg25924746	0.0460025	0.0089301	26467	2.59e-07
IRS2 (cg25924746)	rs61962615	T	C	chr13:110270521:SNP	cg25924746	0.0458507	0.0089318	26465	2.85e-07
IRS2 (cg25924746)	rs61962700	T	G	chr13:110442987:SNP	cg25924746	0.111986	0.0120022	25202	1.06e-20
IRS2 (cg25924746)	rs61968408	A	G	chr13:109752566:SNP	cg25924746	0.100214	0.0096806	27236	4.1e-25
IRS2 (cg25924746)	rs61968409	C	T	chr13:109755401:SNP	cg25924746	0.0977799	0.0098389	26479	2.84e-23
IRS2 (cg25924746)	rs6492189	C	T	chr13:110061336:SNP	cg25924746	-0.0975322	0.0108134	27249	1.89e-19
IRS2 (cg25924746)	rs685628	A	G	chr13:110497431:SNP	cg25924746	-0.106939	0.0098399	23226	1.64e-27
IRS2 (cg25924746)	rs685630	G	A	chr13:110497430:SNP	cg25924746	-0.108606	0.0096958	23952	4.02e-29
IRS2 (cg25924746)	rs71440018	G	A	chr13:109990091:SNP	cg25924746	0.0859867	0.0102742	24189	5.8e-17
IRS2 (cg25924746)	rs71440019	G	A	chr13:109990425:SNP	cg25924746	0.0861932	0.0101786	24649	2.5e-17
IRS2 (cg25924746)	rs72654085	T	G	chr13:109687415:SNP	cg25924746	-0.143324	0.0170182	25973	3.71e-17
IRS2 (cg25924746)	rs72654100	A	G	chr13:109697624:SNP	cg25924746	-0.142707	0.0169343	25983	3.54e-17
IRS2 (cg25924746)	rs72656230	A	G	chr13:109729100:SNP	cg25924746	-0.152873	0.017283	25975	9.13e-19
IRS2 (cg25924746)	rs72656234	A	G	chr13:109730036:SNP	cg25924746	-0.151234	0.0172081	25977	1.52e-18
IRS2 (cg25924746)	rs72656295	G	T	chr13:109810677:SNP	cg25924746	-0.171923	0.017122	25179	1.01e-23
IRS2 (cg25924746)	rs72656296	C	T	chr13:109811190:SNP	cg25924746	-0.170069	0.0171273	25174	3.09e-23
IRS2 (cg25924746)	rs72658207	A	G	chr13:109833855:SNP	cg25924746	-0.131366	0.0161624	22476	4.37e-16
IRS2 (cg25924746)	rs72658297	G	T	chr13:109906041:SNP	cg25924746	-0.133817	0.0152799	25958	1.99e-18
IRS2 (cg25924746)	rs72658301	A	G	chr13:109908093:SNP	cg25924746	-0.133468	0.0152589	25966	2.19e-18
IRS2 (cg25924746)	rs72660108	G	A	chr13:109911416:SNP	cg25924746	-0.115635	0.0144151	26649	1.04e-15
IRS2 (cg25924746)	rs72670117	A	G	chr13:110592394:SNP	cg25924746	0.0899392	0.0118777	27741	3.67e-14
IRS2 (cg25924746)	rs72670118	T	C	chr13:110592763:SNP	cg25924746	0.089859	0.0118782	27740	3.88e-14
IRS2 (cg25924746)	rs72670125	A	G	chr13:110608025:SNP	cg25924746	0.0914838	0.0118907	27730	1.43e-14
IRS2 (cg25924746)	rs72670128	A	C	chr13:110616000:SNP	cg25924746	0.0947644	0.0118861	27728	1.55e-15
IRS2 (cg25924746)	rs72670134	T	C	chr13:110635160:SNP	cg25924746	0.0919757	0.011962	26515	1.48e-14
IRS2 (cg25924746)	rs72670135	G	T	chr13:110635277:SNP	cg25924746	0.0907541	0.0117892	27237	1.38e-14
IRS2 (cg25924746)	rs7322048	A	T	chr13:109893572:SNP	cg25924746	-0.136227	0.0153098	25954	5.69e-19
IRS2 (cg25924746)	rs7322967	A	G	chr13:109910248:SNP	cg25924746	-0.115551	0.0144126	26649	1.08e-15
IRS2 (cg25924746)	rs7323205	T	C	chr13:110365525:SNP	cg25924746	0.101561	0.0087879	27233	6.81e-31
IRS2 (cg25924746)	rs7324846	A	G	chr13:109810163:SNP	cg25924746	0.105693	0.0096349	25948	5.34e-28
IRS2 (cg25924746)	rs7325477	C	A	chr13:110061821:SNP	cg25924746	-0.0541823	0.0091357	27257	3.02e-09
IRS2 (cg25924746)	rs7325918	G	A	chr13:109855478:SNP	cg25924746	-0.0551498	0.011762	26837	2.748e-06
IRS2 (cg25924746)	rs7331272	A	G	chr13:109907417:SNP	cg25924746	-0.133409	0.0152526	25958	2.2e-18
IRS2 (cg25924746)	rs7332168	A	G	chr13:109804318:SNP	cg25924746	0.089508	0.0117011	26476	2.02e-14
IRS2 (cg25924746)	rs7332564	G	T	chr13:110655568:SNP	cg25924746	0.0888376	0.0117581	27245	4.18e-14
IRS2 (cg25924746)	rs7333538	T	C	chr13:110482300:SNP	cg25924746	-0.228181	0.0248422	25977	4.11e-20
IRS2 (cg25924746)	rs7333746	G	A	chr13:109807797:SNP	cg25924746	0.137606	0.0086262	26463	2.75e-57
IRS2 (cg25924746)	rs7335771;rs199561213	A	C	chr13:109700416:SNP	cg25924746	-0.14111	0.01718	24776	2.15e-16
IRS2 (cg25924746)	rs7338690	A	G	chr13:110482353:SNP	cg25924746	-0.221989	0.0255161	24480	3.32e-18
IRS2 (cg25924746)	rs73608768	T	G	chr13:110479987:SNP	cg25924746	-0.232968	0.0249776	25449	1.09e-20
IRS2 (cg25924746)	rs74528323	A	G	chr13:110527999:SNP	cg25924746	0.0813194	0.0109007	16764	8.65e-14
IRS2 (cg25924746)	rs74924307	G	A	chr13:109949519:SNP	cg25924746	-0.131872	0.0159129	27208	1.16e-16
IRS2 (cg25924746)	rs752946	T	C	chr13:110469401:SNP	cg25924746	-0.0914855	0.0095926	27285	1.47e-21
IRS2 (cg25924746)	rs755429	G	C	chr13:109880054:SNP	cg25924746	0.0649075	0.0088512	26472	2.25e-13
IRS2 (cg25924746)	rs755430	T	C	chr13:109880175:SNP	cg25924746	-0.0588173	0.0124422	27133	2.276e-06
IRS2 (cg25924746)	rs76320671	T	C	chr13:110495082:SNP	cg25924746	-0.23928	0.025733	25965	1.42e-20
IRS2 (cg25924746)	rs76355251	T	A	chr13:110528027:SNP	cg25924746	-0.0834419	0.0128423	12183	8.17e-11
IRS2 (cg25924746)	rs77611358	G	C	chr13:109747288:SNP	cg25924746	0.100172	0.0126779	15908	2.76e-15
IRS2 (cg25924746)	rs79634314	A	G	chr13:110528029:SNP	cg25924746	-0.0832829	0.0128402	12183	8.81e-11
IRS2 (cg25924746)	rs7981134	C	A	chr13:109801432:SNP	cg25924746	0.139023	0.0087051	25959	2.06e-57
IRS2 (cg25924746)	rs7984872	T	C	chr13:109805886:SNP	cg25924746	-0.168344	0.0171155	25984	7.9e-23
IRS2 (cg25924746)	rs7985027	A	C	chr13:109805963:SNP	cg25924746	0.0877953	0.0119146	25687	1.72e-13
IRS2 (cg25924746)	rs7986346	G	T	chr13:110453607:SNP	cg25924746	0.113221	0.0118238	25972	1.01e-21
IRS2 (cg25924746)	rs7986524	G	T	chr13:110453695:SNP	cg25924746	0.112769	0.0118196	25972	1.42e-21
IRS2 (cg25924746)	rs7987070	C	A	chr13:109802364:SNP	cg25924746	0.089725	0.0117055	26454	1.79e-14
IRS2 (cg25924746)	rs7988116	T	G	chr13:109794232:SNP	cg25924746	0.107481	0.0095956	25984	4.03e-29
IRS2 (cg25924746)	rs7998444	A	G	chr13:109874428:SNP	cg25924746	-0.0848728	0.0094281	26469	2.22e-19
IRS2 (cg25924746)	rs7999814	C	T	chr13:109874681:SNP	cg25924746	-0.0586303	0.0124729	27135	2.594e-06
IRS2 (cg25924746)	rs881800	T	C	chr13:109878656:SNP	cg25924746	0.0676648	0.0086065	27140	3.78e-15
IRS2 (cg25924746)	rs912322	G	A	chr13:109808286:SNP	cg25924746	-0.171587	0.0096379	25984	6.66e-71
IRS2 (cg25924746)	rs915018	C	T	chr13:110630100:SNP	cg25924746	0.09068	0.0117592	27232	1.25e-14
IRS2 (cg25924746)	rs919597	T	C	chr13:109785845:SNP	cg25924746	-0.167782	0.0172373	25984	2.17e-22
IRS2 (cg25924746)	rs9301353	C	T	chr13:109776079:SNP	cg25924746	0.0744388	0.0087907	27142	2.5e-17
IRS2 (cg25924746)	rs9301411	G	C	chr13:110434028:SNP	cg25924746	0.116382	0.0121406	25156	9.14e-22
IRS2 (cg25924746)	rs9301414	C	G	chr13:110498892:SNP	cg25924746	-0.107904	0.0098206	26809	4.39e-28
IRS2 (cg25924746)	rs9301415	C	T	chr13:110499286:SNP	cg25924746	-0.107591	0.0098178	26810	6.03e-28
IRS2 (cg25924746)	rs9301416	C	T	chr13:110499288:SNP	cg25924746	-0.107687	0.0098185	26810	5.46e-28
IRS2 (cg25924746)	rs943923	A	G	chr13:109880280:SNP	cg25924746	0.0660822	0.0087109	26472	3.3e-14
IRS2 (cg25924746)	rs9514988	G	A	chr13:109785840:SNP	cg25924746	0.0969142	0.0095813	23722	4.74e-24
IRS2 (cg25924746)	rs9514989	T	C	chr13:109796658:SNP	cg25924746	0.0998154	0.0098914	25965	6.05e-24
IRS2 (cg25924746)	rs9514990	G	A	chr13:109796848:SNP	cg25924746	0.107559	0.0095981	25979	3.8e-29
IRS2 (cg25924746)	rs9515005	G	A	chr13:109844053:SNP	cg25924746	-0.0533226	0.0115134	27743	3.633e-06
IRS2 (cg25924746)	rs9515011	C	G	chr13:109868320:SNP	cg25924746	-0.0592138	0.0123784	27747	1.722e-06
IRS2 (cg25924746)	rs9515014	G	A	chr13:109871719:SNP	cg25924746	-0.0584664	0.0124733	27136	2.768e-06
IRS2 (cg25924746)	rs9515019	C	T	chr13:109873972:SNP	cg25924746	-0.0604065	0.0124904	27137	1.323e-06
IRS2 (cg25924746)	rs9515022	T	C	chr13:109882521:SNP	cg25924746	0.0683548	0.0088526	26463	1.15e-14
IRS2 (cg25924746)	rs9515085	G	T	chr13:110258782:SNP	cg25924746	0.0434366	0.0087892	27220	7.73e-07
IRS2 (cg25924746)	rs9515088	A	G	chr13:110275676:SNP	cg25924746	0.0457642	0.0089436	26463	3.1e-07
IRS2 (cg25924746)	rs9515114	G	A	chr13:110395126:SNP	cg25924746	-0.104345	0.0093458	23722	6.05e-29
IRS2 (cg25924746)	rs9515123	A	C	chr13:110530581:SNP	cg25924746	0.0842837	0.008982	24996	6.37e-21
IRS2 (cg25924746)	rs9521184	T	C	chr13:109782568:SNP	cg25924746	-0.103793	0.0086153	27139	2e-33
IRS2 (cg25924746)	rs9521190	T	C	chr13:109809273:SNP	cg25924746	0.135934	0.0087524	25697	2.14e-54
IRS2 (cg25924746)	rs9521192	T	C	chr13:109811018:SNP	cg25924746	0.133356	0.0086461	26472	1.13e-53
IRS2 (cg25924746)	rs9521207	G	A	chr13:109860419:SNP	cg25924746	-0.0591342	0.0123674	27740	1.74e-06
IRS2 (cg25924746)	rs9521208	C	G	chr13:109860785:SNP	cg25924746	-0.059449	0.0123654	27736	1.527e-06
IRS2 (cg25924746)	rs9521209	A	C	chr13:109862325:SNP	cg25924746	-0.0582992	0.0123794	27721	2.485e-06
IRS2 (cg25924746)	rs9521211	T	C	chr13:109867355:SNP	cg25924746	-0.0593609	0.0123799	27738	1.627e-06
IRS2 (cg25924746)	rs9521212	T	C	chr13:109867892:SNP	cg25924746	-0.0575439	0.012359	27744	3.224e-06
IRS2 (cg25924746)	rs9521213	T	C	chr13:109868107:SNP	cg25924746	-0.0593142	0.0123755	27746	1.644e-06
IRS2 (cg25924746)	rs9521226	C	T	chr13:109871161:SNP	cg25924746	-0.0612384	0.0139196	21745	1.085e-05
IRS2 (cg25924746)	rs9521233	G	T	chr13:109877505:SNP	cg25924746	-0.0675839	0.0154176	17258	1.168e-05
IRS2 (cg25924746)	rs9521234	T	C	chr13:109877958:SNP	cg25924746	-0.0602598	0.0124844	27137	1.387e-06
IRS2 (cg25924746)	rs9521236	T	C	chr13:109881337:SNP	cg25924746	-0.061438	0.0124499	27133	8.02e-07
IRS2 (cg25924746)	rs9521238	G	A	chr13:109885914:SNP	cg25924746	-0.0590614	0.0124549	27140	2.116e-06
IRS2 (cg25924746)	rs9521239	C	A	chr13:109886427:SNP	cg25924746	0.0684952	0.0088488	26477	9.89e-15
IRS2 (cg25924746)	rs9521259	A	G	chr13:109900891:SNP	cg25924746	-0.0604633	0.0129859	25167	3.223e-06
IRS2 (cg25924746)	rs9521264	G	A	chr13:109910687:SNP	cg25924746	-0.0526478	0.0128466	21754	4.164e-05
IRS2 (cg25924746)	rs9521492	A	G	chr13:110381691:SNP	cg25924746	0.0951392	0.0093154	24387	1.73e-24
IRS2 (cg25924746)	rs9521499	C	T	chr13:110393185:SNP	cg25924746	0.101505	0.0092909	23721	8.73e-28
IRS2 (cg25924746)	rs9521523	T	A	chr13:110469894:SNP	cg25924746	-0.0911177	0.0095924	27287	2.12e-21
IRS2 (cg25924746)	rs9521524	T	G	chr13:110472199:SNP	cg25924746	-0.0291167	0.0091167	24752	0.001404
IRS2 (cg25924746)	rs9521525	A	G	chr13:110477453:SNP	cg25924746	-0.0242392	0.0092535	23995	0.008807
IRS2 (cg25924746)	rs9521528	T	A	chr13:110504805:SNP	cg25924746	-0.219024	0.0096977	24725	6.08e-113
IRS2 (cg25924746)	rs9521529	G	T	chr13:110506250:SNP	cg25924746	-0.218497	0.0097912	24272	2.6e-110
IRS2 (cg25924746)	rs9521531	T	C	chr13:110512518:SNP	cg25924746	-0.221361	0.0095668	25470	1.9e-118
IRS2 (cg25924746)	rs9521532	A	G	chr13:110512566:SNP	cg25924746	-0.221483	0.0095661	25468	1.36e-118
IRS2 (cg25924746)	rs9521533	G	C	chr13:110517670:SNP	cg25924746	-0.20289	0.0097859	23264	1.75e-95
IRS2 (cg25924746)	rs9521538	A	G	chr13:110524367:SNP	cg25924746	0.114323	0.0085657	27749	1.24e-40
IRS2 (cg25924746)	rs9521541	T	C	chr13:110525841:SNP	cg25924746	0.0834592	0.008589	27189	2.55e-22
IRS2 (cg25924746)	rs9555561	T	C	chr13:109804774:SNP	cg25924746	-0.173482	0.0095912	25975	3.99e-73
IRS2 (cg25924746)	rs9555653	C	T	chr13:110596966:SNP	cg25924746	0.0901061	0.0118734	27739	3.23e-14
IRS2 (cg25924746)	rs9555654	A	C	chr13:110597009:SNP	cg25924746	0.0897013	0.0118715	27739	4.16e-14
IRS2 (cg25924746)	rs9559507	A	G	chr13:109803015:SNP	cg25924746	-0.174494	0.0095924	25974	6.1e-74
IRS2 (cg25924746)	rs9559509	T	C	chr13:109809669:SNP	cg25924746	-0.144601	0.0106009	23724	2.3e-42
IRS2 (cg25924746)	rs9559510	T	C	chr13:109809742:SNP	cg25924746	-0.147964	0.0140462	21297	6.02e-26
IRS2 (cg25924746)	rs9559526	C	A	chr13:109885403:SNP	cg25924746	-0.0590136	0.0124386	27136	2.091e-06
IRS2 (cg25924746)	rs9559637	A	T	chr13:110396491:SNP	cg25924746	-0.106213	0.0093643	23707	8.09e-30
IRS2 (cg25924746)	rs9559662	C	T	chr13:110468273:SNP	cg25924746	-0.16865	0.0147654	20178	3.25e-30
IRS2 (cg25924746)	rs9559663	T	C	chr13:110468394:SNP	cg25924746	-0.169968	0.0123469	24228	4.08e-43
IRS2 (cg25924746)	rs9559664	G	A	chr13:110471106:SNP	cg25924746	-0.0897157	0.0127992	23214	2.39e-12
IRS2 (cg25924746)	rs9559677	T	C	chr13:110594784:SNP	cg25924746	0.0893488	0.0118763	27738	5.34e-14
IRS2 (cg25924746)	rs9559679	T	C	chr13:110602175:SNP	cg25924746	0.0904968	0.0118872	27726	2.68e-14
IRS2 (cg25924746)	rs9559681	T	C	chr13:110606500:SNP	cg25924746	0.0875903	0.0120428	26940	3.51e-13
IRS2 (cg25924746)	rs9559688	G	A	chr13:110631936:SNP	cg25924746	0.0908235	0.0117961	27234	1.37e-14
IRS2 (cg25924746)	rs9559691	T	C	chr13:110633141:SNP	cg25924746	0.0909086	0.0116888	27741	7.4e-15
IRS2 (cg25924746)	rs9559702	C	T	chr13:110653926:SNP	cg25924746	0.091503	0.0113204	26648	6.32e-16
IRS2 (cg25924746)	rs9583338	A	T	chr13:109775147:SNP	cg25924746	0.0719259	0.00892	26335	7.42e-16
IRS2 (cg25924746)	rs9587763	A	G	chr13:109702894:SNP	cg25924746	-0.143862	0.0168848	25975	1.59e-17
IRS2 (cg25924746)	rs9587768	A	C	chr13:109719875:SNP	cg25924746	0.090784	0.009623	27746	3.95e-21
IRS2 (cg25924746)	rs9587772	T	A	chr13:109746881:SNP	cg25924746	0.0993825	0.0096691	27253	8.82e-25
IRS2 (cg25924746)	rs9587971	C	T	chr13:110379139:SNP	cg25924746	0.0988024	0.0087369	27740	1.19e-29
IRS2 (cg25924746)	rs9588040	C	T	chr13:110593018:SNP	cg25924746	0.0893664	0.0118628	27738	4.95e-14
IRS2 (cg25924746)	rs9634576	G	A	chr13:109780253:SNP	cg25924746	-0.15202	0.0099855	26646	2.45e-52
IRS2 (cg25924746)	rs980179	A	G	chr13:110373545:SNP	cg25924746	0.0985003	0.0087399	27746	1.84e-29
IRS2 (cg25924746)	rs992366	G	A	chr13:110374768:SNP	cg25924746	0.0949629	0.0087107	27747	1.13e-27
IRS2 (cg25924746)	rs992367	A	G	chr13:110374604:SNP	cg25924746	0.0949101	0.0087107	27745	1.21e-27
SMAD3 (cg15799109)	rs12905141	G	A	chr15:68146731:SNP	cg15799109	0.0377315	0.0139133	26336	0.00669
SMAD3 (cg15799109)	rs12905511	A	C	chr15:68103548:SNP	cg15799109	0.0427539	0.0139016	26854	0.002102
SMAD3 (cg15799109)	rs12908282	T	A	chr15:68100507:SNP	cg15799109	0.0425445	0.0139045	26854	0.002215
SMAD3 (cg15799109)	rs12912705	G	C	chr15:68099495:SNP	cg15799109	0.0425745	0.013901	26854	0.002193
SMAD3 (cg15799109)	rs34528072	T	C	chr15:68140610:SNP	cg15799109	0.0380046	0.0139418	26343	0.006412
SMAD3 (cg15799109)	rs34757392	T	A	chr15:68140695:SNP	cg15799109	0.038436	0.0139416	26343	0.005835
SMAD3 (cg15799109)	rs35253460	T	G	chr15:68145198:SNP	cg15799109	0.0380832	0.0139346	26336	0.006276
SMAD3 (cg15799109)	rs35319451	A	G	chr15:68148317:SNP	cg15799109	0.0361672	0.014172	25574	0.01071
SMAD3 (cg15799109)	rs3784720	G	A	chr15:68098391:SNP	cg15799109	0.0426998	0.0142365	25511	0.002706
BCL2 (cg25373630)	rs12953721	G	A	chr18:61012361:SNP	cg25373630	-0.0548111	0.008581	27230	1.69e-10
BCL2 (cg25373630)	rs12955111	T	G	chr18:61009609:SNP	cg25373630	-0.0549625	0.008579	27224	1.49e-10
BCL2 (cg25373630)	rs1462129	T	C	chr18:60980871:SNP	cg25373630	0.0441043	0.0088472	25508	6.19e-07
BCL2 (cg25373630)	rs1893806	C	A	chr18:60984964:SNP	cg25373630	0.0445258	0.0088452	25508	4.81e-07
BCL2 (cg25373630)	rs2051423	T	C	chr18:60981256:SNP	cg25373630	0.0443515	0.0088515	25507	5.43e-07
BCL2 (cg25373630)	rs2051424	G	T	chr18:60981043:SNP	cg25373630	0.0441725	0.008848	25507	5.96e-07
BCL2 (cg25373630)	rs2279115	G	T	chr18:60986837:SNP	cg25373630	0.0440167	0.0088469	25505	6.51e-07
BCL2 (cg25373630)	rs2551402	A	C	chr18:60990022:SNP	cg25373630	0.0432776	0.0085533	27256	4.2e-07
BCL2 (cg25373630)	rs736223	T	C	chr18:61000737:SNP	cg25373630	-0.0528534	0.0085	27721	5.04e-10
BCL2 (cg25373630)	rs7408040	A	G	chr18:61028179:SNP	cg25373630	-0.0581883	0.0090726	24384	1.42e-10
BCL2 (cg25373630)	rs898891	A	G	chr18:61000785:SNP	cg25373630	-0.0530161	0.0084994	27721	4.44e-10
IRS1 (cg00727310)	chr2:226864336:I	I	D	chr2:226864336:INDEL	cg00727310	-0.143939	0.0179341	16334	1.01e-15
IRS1 (cg00727310)	chr2:226889745:I	I	D	chr2:226889745:INDEL	cg00727310	-0.141742	0.0179381	16332	2.75e-15
IRS1 (cg00727310)	rs10178053	A	T	chr2:226889599:SNP	cg00727310	-0.13987	0.0140755	27313	2.87e-23
IRS1 (cg00727310)	rs10191284	T	G	chr2:226883078:SNP	cg00727310	-0.139534	0.0140715	27306	3.55e-23
IRS1 (cg00727310)	rs12465977	C	T	chr2:226881283:SNP	cg00727310	-0.139992	0.0140758	27307	2.64e-23
IRS1 (cg00727310)	rs12474644	C	T	chr2:226863834:SNP	cg00727310	-0.138157	0.0140122	27311	6.22e-23
IRS1 (cg00727310)	rs1467211	C	T	chr2:226859891:SNP	cg00727310	-0.136505	0.014012	27301	2e-22
IRS1 (cg00727310)	rs1518308	T	G	chr2:226890331:SNP	cg00727310	-0.139734	0.0140771	27313	3.2e-23
IRS1 (cg00727310)	rs1518309	C	T	chr2:226890369:SNP	cg00727310	-0.139734	0.0140771	27313	3.2e-23
IRS1 (cg00727310)	rs1554303	C	G	chr2:226862332:SNP	cg00727310	-0.136807	0.014011	27303	1.6e-22
IRS1 (cg00727310)	rs1554530	A	G	chr2:226888164:SNP	cg00727310	-0.139678	0.0140753	27309	3.29e-23
IRS1 (cg00727310)	rs1805231	G	C	chr2:226895322:SNP	cg00727310	-0.155778	0.0132351	24562	5.57e-32
IRS1 (cg00727310)	rs1818830	T	C	chr2:226891424:SNP	cg00727310	-0.139167	0.0140861	27309	5.1e-23
IRS1 (cg00727310)	rs1829344	T	C	chr2:226877854:SNP	cg00727310	-0.141476	0.0140963	27304	0
IRS1 (cg00727310)	rs1829811	G	A	chr2:226892453:SNP	cg00727310	-0.148876	0.0131917	26804	1.55e-29
IRS1 (cg00727310)	rs1980212	G	A	chr2:226870837:SNP	cg00727310	-0.138374	0.0140547	27296	7.18e-23
IRS1 (cg00727310)	rs1980292	C	G	chr2:226871889:SNP	cg00727310	-0.140277	0.0140605	27308	1.93e-23
IRS1 (cg00727310)	rs2396273	A	G	chr2:226889991:SNP	cg00727310	-0.139808	0.0140762	27313	3.02e-23
IRS1 (cg00727310)	rs2396274	A	G	chr2:226890028:SNP	cg00727310	-0.139686	0.0140707	27315	3.16e-23
IRS1 (cg00727310)	rs4234058	A	G	chr2:226885828:SNP	cg00727310	-0.139293	0.0140776	27286	4.39e-23
IRS1 (cg00727310)	rs4675024	G	A	chr2:226885599:SNP	cg00727310	-0.1393	0.0140649	27306	4e-23
IRS1 (cg00727310)	rs4675025	G	C	chr2:226889371:SNP	cg00727310	-0.139713	0.0140729	27312	3.15e-23
IRS1 (cg00727310)	rs4675026	C	T	chr2:226889445:SNP	cg00727310	-0.139176	0.0140793	27311	4.83e-23
IRS1 (cg00727310)	rs4675027	T	C	chr2:226889471:SNP	cg00727310	-0.139936	0.0140765	27312	2.76e-23
IRS1 (cg00727310)	rs4675028	A	G	chr2:226889483:SNP	cg00727310	-0.132097	0.0146728	24832	2.2e-19
IRS1 (cg00727310)	rs4675029	G	C	chr2:226889515:SNP	cg00727310	-0.139836	0.0140773	27312	2.98e-23
IRS1 (cg00727310)	rs4675030	C	T	chr2:226889705:SNP	cg00727310	-0.13987	0.0140755	27313	2.87e-23
IRS1 (cg00727310)	rs4675031	A	T	chr2:226890608:SNP	cg00727310	-0.139297	0.0140762	27313	4.34e-23
IRS1 (cg00727310)	rs6711986	G	A	chr2:226868360:SNP	cg00727310	-0.138916	0.014064	27311	5.22e-23
IRS1 (cg00727310)	rs6734862	C	T	chr2:226879301:SNP	cg00727310	-0.140763	0.0140874	27307	1.65e-23
IRS1 (cg00727310)	rs6735439	G	A	chr2:226879598:SNP	cg00727310	-0.139965	0.0140772	27307	2.72e-23
IRS1 (cg00727310)	rs6752180	T	A	chr2:226884782:SNP	cg00727310	-0.139421	0.0140721	27306	3.86e-23
IRS1 (cg00727310)	rs908719	A	G	chr2:226865961:SNP	cg00727310	-0.138693	0.0140521	27311	5.62e-23
IRS1 (cg00727310)	rs908720	C	T	chr2:226894981:SNP	cg00727310	-0.151733	0.0131652	26822	9.84e-31
IRS1 (cg00727310)	rs994275	G	A	chr2:226888225:SNP	cg00727310	-0.13928	0.0140788	27308	4.47e-23
IRS1 (cg04751089)	rs10170494	A	T	chr2:227613903:SNP	cg04751089	-0.198231	0.0236655	22879	5.46e-17
IRS1 (cg04751089)	rs10178285	T	A	chr2:227613033:SNP	cg04751089	-0.198507	0.0236711	22879	5.03e-17
IRS1 (cg04751089)	rs10179720	C	A	chr2:227608541:SNP	cg04751089	-0.198004	0.0237193	22869	6.96e-17
IRS1 (cg04751089)	rs10181778	T	A	chr2:227614237:SNP	cg04751089	-0.198231	0.0236655	22879	5.46e-17
IRS1 (cg04751089)	rs10182336	G	A	chr2:227608811:SNP	cg04751089	-0.134124	0.0189226	22854	1.36e-12
IRS1 (cg04751089)	rs10187818	G	C	chr2:227587795:SNP	cg04751089	-0.189337	0.0234421	22649	6.65e-16
IRS1 (cg04751089)	rs10201995	G	C	chr2:227613106:SNP	cg04751089	-0.198437	0.0236764	22879	5.24e-17
IRS1 (cg04751089)	rs10205233	T	C	chr2:227614005:SNP	cg04751089	-0.198041	0.0236656	22879	5.85e-17
IRS1 (cg04751089)	rs10205923	A	G	chr2:227614557:SNP	cg04751089	-0.135053	0.0189268	22864	9.64e-13
IRS1 (cg04751089)	rs1025333	A	T	chr2:227645525:SNP	cg04751089	-0.132261	0.0186474	22857	1.32e-12
IRS1 (cg04751089)	rs10498212	T	A	chr2:227651275:SNP	cg04751089	-0.104596	0.0183504	25767	1.2e-08
IRS1 (cg04751089)	rs11690232	C	T	chr2:227597841:SNP	cg04751089	-0.200142	0.0233242	23361	9.41e-18
IRS1 (cg04751089)	rs12052364	G	A	chr2:227635208:SNP	cg04751089	-0.196346	0.0238834	22874	2.02e-16
IRS1 (cg04751089)	rs13401886	G	C	chr2:227601906:SNP	cg04751089	-0.202316	0.0274998	18926	1.88e-13
IRS1 (cg04751089)	rs13427008	G	A	chr2:227601697:SNP	cg04751089	-0.192643	0.0242963	22381	2.21e-15
IRS1 (cg04751089)	rs13431179	A	G	chr2:227610241:SNP	cg04751089	-0.134679	0.0189249	22854	1.11e-12
IRS1 (cg04751089)	rs13431554	G	A	chr2:227597588:SNP	cg04751089	-0.197416	0.0230923	23358	1.24e-17
IRS1 (cg04751089)	rs1366757	G	C	chr2:227647360:SNP	cg04751089	-0.120189	0.0172137	25751	2.91e-12
IRS1 (cg04751089)	rs140301176	C	G	chr2:227616277:SNP	cg04751089	-0.206021	0.0295432	18705	3.09e-12
IRS1 (cg04751089)	rs1560252	C	T	chr2:227652802:SNP	cg04751089	-0.10691	0.0183083	25755	5.24e-09
IRS1 (cg04751089)	rs16822552	A	C	chr2:227587546:SNP	cg04751089	-0.195239	0.0233303	23359	5.84e-17
IRS1 (cg04751089)	rs16822553	A	G	chr2:227587688:SNP	cg04751089	-0.196615	0.0230009	23365	1.25e-17
IRS1 (cg04751089)	rs16822570	G	T	chr2:227599533:SNP	cg04751089	-0.200709	0.0233141	23361	7.38e-18
IRS1 (cg04751089)	rs16822573	A	C	chr2:227601253:SNP	cg04751089	-0.192594	0.0235726	22878	3.08e-16
IRS1 (cg04751089)	rs16822574	T	C	chr2:227602281:SNP	cg04751089	-0.192242	0.0235596	22878	3.36e-16
IRS1 (cg04751089)	rs16822633	G	A	chr2:227646959:SNP	cg04751089	-0.196191	0.0237628	22879	1.5e-16
IRS1 (cg04751089)	rs16822636	C	T	chr2:227647098:SNP	cg04751089	-0.19351	0.0236994	22865	3.21e-16
IRS1 (cg04751089)	rs16822638	G	A	chr2:227647783:SNP	cg04751089	-0.109958	0.0190881	24150	8.39e-09
IRS1 (cg04751089)	rs16822640	T	G	chr2:227647907:SNP	cg04751089	-0.109485	0.0190741	24152	9.47e-09
IRS1 (cg04751089)	rs16822642	T	C	chr2:227649553:SNP	cg04751089	-0.0959474	0.0160079	26254	2.05e-09
IRS1 (cg04751089)	rs16822647	C	T	chr2:227651123:SNP	cg04751089	-0.108279	0.0186417	25009	6.31e-09
IRS1 (cg04751089)	rs16822652	C	G	chr2:227652400:SNP	cg04751089	-0.107143	0.0183282	25756	5.04e-09
IRS1 (cg04751089)	rs17508368	T	C	chr2:227651446:SNP	cg04751089	-0.10712	0.0183623	25774	5.42e-09
IRS1 (cg04751089)	rs1801123	C	T	chr2:227661043:SNP	cg04751089	-0.0967427	0.0170357	23314	1.36e-08
IRS1 (cg04751089)	rs1805231	G	C	chr2:226895322:SNP	cg04751089	-0.0780172	0.0136065	23090	9.82e-09
IRS1 (cg04751089)	rs1829811	G	A	chr2:226892453:SNP	cg04751089	-0.0687362	0.0135255	25332	3.74e-07
IRS1 (cg04751089)	rs1851522	C	G	chr2:226901665:SNP	cg04751089	-0.0703808	0.0130599	22479	7.08e-08
IRS1 (cg04751089)	rs2288586	C	G	chr2:227655390:SNP	cg04751089	-0.114955	0.0187686	24640	9.08e-10
IRS1 (cg04751089)	rs2288587	C	T	chr2:227596512:SNP	cg04751089	-0.197362	0.0233174	23361	2.58e-17
IRS1 (cg04751089)	rs2288588	T	A	chr2:227596739:SNP	cg04751089	-0.189976	0.0242752	22840	5.04e-15
IRS1 (cg04751089)	rs2288589	G	C	chr2:227596740:SNP	cg04751089	-0.189842	0.0242818	22839	5.35e-15
IRS1 (cg04751089)	rs28376161	C	T	chr2:227614833:SNP	cg04751089	-0.19669	0.0236726	22875	9.67e-17
IRS1 (cg04751089)	rs2894610	G	A	chr2:227595233:SNP	cg04751089	-0.197886	0.023278	23361	1.88e-17
IRS1 (cg04751089)	rs35802832	T	C	chr2:227611915:SNP	cg04751089	-0.19936	0.0238861	22870	7.05e-17
IRS1 (cg04751089)	rs3769647	C	G	chr2:227659583:SNP	cg04751089	-0.126682	0.0212405	23353	2.46e-09
IRS1 (cg04751089)	rs4675093	T	A	chr2:227637763:SNP	cg04751089	-0.133381	0.0186382	22873	8.29e-13
IRS1 (cg04751089)	rs4675094	C	G	chr2:227651791:SNP	cg04751089	-0.0950996	0.0160265	26244	2.96e-09
IRS1 (cg04751089)	rs5017950	T	C	chr2:227595218:SNP	cg04751089	-0.198544	0.0232828	23361	1.5e-17
IRS1 (cg04751089)	rs6741302	T	A	chr2:227605717:SNP	cg04751089	-0.196068	0.0233961	22845	5.28e-17
IRS1 (cg04751089)	rs75187262	T	G	chr2:227646834:SNP	cg04751089	-0.195734	0.023744	22879	1.67e-16
IRS1 (cg04751089)	rs76490719	G	T	chr2:227632548:SNP	cg04751089	-0.195019	0.0237177	22873	1.99e-16
IRS1 (cg04751089)	rs76824666	A	C	chr2:227606580:SNP	cg04751089	-0.196841	0.0237712	22869	1.23e-16
IRS1 (cg04751089)	rs78762837	C	T	chr2:227614617:SNP	cg04751089	-0.198231	0.0236655	22879	5.46e-17
IRS1 (cg04751089)	rs78802645	T	C	chr2:227646623:SNP	cg04751089	-0.196339	0.0238069	22878	1.62e-16
IRS1 (cg04751089)	rs78949102	C	G	chr2:227616295:SNP	cg04751089	-0.196966	0.0238443	22874	1.45e-16
IRS1 (cg04751089)	rs79131185	A	G	chr2:227653267:SNP	cg04751089	-0.106723	0.0183536	25755	6.07e-09
IRS1 (cg04751089)	rs79639690	C	T	chr2:227605895:SNP	cg04751089	-0.191766	0.0236529	22869	5.17e-16
IRS1 (cg04751089)	rs80118334	T	C	chr2:227602955:SNP	cg04751089	-0.199526	0.0236933	22872	3.73e-17
IRS1 (cg04751089)	rs80318152	A	G	chr2:227597345:SNP	cg04751089	-0.191007	0.0235276	22877	4.72e-16
IRS1 (cg04751089)	rs908720	C	T	chr2:226894981:SNP	cg04751089	-0.0704777	0.0135028	25350	1.79e-07
IRS1 (cg04751089)	rs9288616	A	G	chr2:227603355:SNP	cg04751089	-0.196037	0.0235816	22879	9.32e-17
IRS1 (cg04751089)	rs930108	G	A	chr2:227588576:SNP	cg04751089	-0.191232	0.022874	23359	6.26e-17
IRS1 (cg04751089)	rs934167	T	C	chr2:227592521:SNP	cg04751089	-0.195359	0.0228931	23359	1.42e-17
IRS1 (cg04751089)	rs9653366	A	G	chr2:227604664:SNP	cg04751089	-0.194481	0.0236482	22869	1.97e-16
IRS2 (cg24526103)	rs1077571	A	G	chr13:110076933:SNP	cg24526103	-0.0789865	0.0120186	26446	4.96e-11
IRS2 (cg24526103)	rs1077572	C	T	chr13:110076771:SNP	cg24526103	-0.0915749	0.0123181	26496	1.05e-13
IRS2 (cg24526103)	rs11618532	A	C	chr13:109809622:SNP	cg24526103	-0.0942038	0.0090232	26477	1.63e-25
IRS2 (cg24526103)	rs11619901	C	T	chr13:110036041:SNP	cg24526103	-0.0882097	0.0114732	27235	1.49e-14
IRS2 (cg24526103)	rs1328239	C	T	chr13:110070582:SNP	cg24526103	-0.126102	0.0118985	26992	3.04e-26
IRS2 (cg24526103)	rs1328244	G	A	chr13:110083898:SNP	cg24526103	-0.108925	0.0152671	26822	9.7e-13
IRS2 (cg24526103)	rs1328250	T	C	chr13:110058631:SNP	cg24526103	-0.11902	0.0127144	27243	0
IRS2 (cg24526103)	rs1410420	T	G	chr13:110038387:SNP	cg24526103	-0.0897054	0.0116332	27244	1.25e-14
IRS2 (cg24526103)	rs1414319	G	A	chr13:110446839:SNP	cg24526103	0.0693695	0.0086877	27243	1.41e-15
IRS2 (cg24526103)	rs1536674	G	T	chr13:110063491:SNP	cg24526103	-0.118028	0.012708	27246	1.58e-20
IRS2 (cg24526103)	rs1536675	T	G	chr13:110063770:SNP	cg24526103	0.0654303	0.0100259	26476	6.75e-11
IRS2 (cg24526103)	rs1571354	A	G	chr13:110017994:SNP	cg24526103	-0.0876768	0.0129818	27255	1.44e-11
IRS2 (cg24526103)	rs16975424	G	A	chr13:110814923:SNP	cg24526103	0.0907619	0.0124444	25199	3.02e-13
IRS2 (cg24526103)	rs1887643	G	T	chr13:110076387:SNP	cg24526103	-0.122219	0.012979	26485	4.66e-21
IRS2 (cg24526103)	rs1927670	A	T	chr13:110074367:SNP	cg24526103	-0.124383	0.0128238	26927	3.03e-22
IRS2 (cg24526103)	rs2149201	G	A	chr13:110032543:SNP	cg24526103	-0.0877109	0.0128913	27247	1.02e-11
IRS2 (cg24526103)	rs2209869	A	T	chr13:110031635:SNP	cg24526103	-0.0845629	0.0135184	24388	3.97e-10
IRS2 (cg24526103)	rs2298241	C	G	chr13:110816097:SNP	cg24526103	0.0844385	0.0121889	25935	4.28e-12
IRS2 (cg24526103)	rs275943	T	G	chr13:109800041:SNP	cg24526103	-0.094738	0.0091068	25936	2.4e-25
IRS2 (cg24526103)	rs275945	G	A	chr13:109799451:SNP	cg24526103	-0.0955114	0.0091009	25975	9.13e-26
IRS2 (cg24526103)	rs275948	G	A	chr13:109796207:SNP	cg24526103	-0.0946895	0.0090996	25976	2.33e-25
IRS2 (cg24526103)	rs275949	A	G	chr13:109795788:SNP	cg24526103	-0.095126	0.0091003	25976	1.42e-25
IRS2 (cg24526103)	rs275951	A	G	chr13:109795142:SNP	cg24526103	-0.0946977	0.0091001	25971	2.32e-25
IRS2 (cg24526103)	rs4771629	T	C	chr13:110039995:SNP	cg24526103	-0.090073	0.011523	27746	5.42e-15
IRS2 (cg24526103)	rs4771632	A	G	chr13:110048742:SNP	cg24526103	-0.0903326	0.0127586	27729	1.44e-12
IRS2 (cg24526103)	rs4771633	G	A	chr13:110060787:SNP	cg24526103	-0.118533	0.0126935	27254	9.81e-21
IRS2 (cg24526103)	rs6492188	T	A	chr13:110061330:SNP	cg24526103	-0.118456	0.0126998	27253	1.09e-20
IRS2 (cg24526103)	rs6492189	C	T	chr13:110061336:SNP	cg24526103	-0.11857	0.0108066	27249	5.21e-28
IRS2 (cg24526103)	rs7139695	A	G	chr13:110072764:SNP	cg24526103	-0.123919	0.0128339	26984	4.65e-22
IRS2 (cg24526103)	rs72662035	A	T	chr13:110083893:SNP	cg24526103	-0.109131	0.0156354	26797	2.96e-12
IRS2 (cg24526103)	rs7325477	C	A	chr13:110061821:SNP	cg24526103	-0.0624825	0.0091355	27257	7.95e-12
IRS2 (cg24526103)	rs7333896	T	C	chr13:110018442:SNP	cg24526103	-0.086878	0.0129799	27257	2.18e-11
IRS2 (cg24526103)	rs7995463	T	C	chr13:110053658:SNP	cg24526103	-0.0976511	0.013155	27207	1.14e-13
IRS2 (cg24526103)	rs7996916	A	C	chr13:110057627:SNP	cg24526103	-0.118892	0.0127161	27243	8.79e-21
IRS2 (cg24526103)	rs9301380	G	A	chr13:110043035:SNP	cg24526103	-0.0878748	0.0128576	27238	8.23e-12
IRS2 (cg24526103)	rs943767	G	T	chr13:110030551:SNP	cg24526103	-0.0857491	0.0128361	27247	2.39e-11
IRS2 (cg24526103)	rs9515052	C	T	chr13:110003983:SNP	cg24526103	-0.0841421	0.0134599	24387	4.07e-10
IRS2 (cg24526103)	rs9515059	A	G	chr13:110068941:SNP	cg24526103	0.0686462	0.0098575	27256	3.31e-12
IRS2 (cg24526103)	rs9521327	A	G	chr13:110004105:SNP	cg24526103	-0.0773797	0.0092751	23721	7.26e-17
IRS2 (cg24526103)	rs9521331	T	C	chr13:110011750:SNP	cg24526103	-0.073669	0.015547	25850	2.153e-06
IRS2 (cg24526103)	rs9521335	G	C	chr13:110023716:SNP	cg24526103	-0.073287	0.0156871	26456	2.986e-06
IRS2 (cg24526103)	rs9521337	T	G	chr13:110025636:SNP	cg24526103	-0.0866288	0.0128659	27243	1.66e-11
IRS2 (cg24526103)	rs9521354	C	A	chr13:110067124:SNP	cg24526103	-0.117441	0.0127121	27238	2.5e-20
IRS2 (cg24526103)	rs9521355	T	C	chr13:110067182:SNP	cg24526103	-0.117272	0.0127156	27236	2.9e-20
IRS2 (cg24526103)	rs9521356	C	A	chr13:110067233:SNP	cg24526103	-0.116336	0.0127063	27231	5.4e-20
IRS2 (cg24526103)	rs9521364	G	A	chr13:110076371:SNP	cg24526103	-0.121539	0.0129722	26488	7.31e-21
IRS2 (cg24526103)	rs9555599	C	T	chr13:110024117:SNP	cg24526103	-0.0871568	0.0128325	27228	1.11e-11
IRS2 (cg24526103)	rs9559570	T	C	chr13:110019399:SNP	cg24526103	-0.0732958	0.0122823	27257	2.41e-09
IRS2 (cg24526103)	rs9559574	A	G	chr13:110036330:SNP	cg24526103	-0.087359	0.0129049	27237	1.29e-11
IRS2 (cg24526103)	rs9587839	G	A	chr13:110014132:SNP	cg24526103	0.0838406	0.0089844	26636	1.04e-20
IRS2 (cg24526103)	rs9587850	C	G	chr13:110039559:SNP	cg24526103	-0.0899538	0.0115234	27745	5.89e-15
OSMR (cg05955210)	rs10059248	G	C	chr5:38855122:SNP	cg05955210	-0.452916	0.0092031	27218	0
OSMR (cg05955210)	rs10061822	G	T	chr5:39113637:SNP	cg05955210	0.112964	0.0086582	26649	6.61e-39
OSMR (cg05955210)	rs10073213	C	T	chr5:38923698:SNP	cg05955210	0.141292	0.0110135	24137	1.13e-37
OSMR (cg05955210)	rs1039422	G	C	chr5:38870109:SNP	cg05955210	0.185113	0.0102225	26624	2.74e-73
OSMR (cg05955210)	rs1039423	T	G	chr5:38834655:SNP	cg05955210	0.148168	0.0093666	26451	2.31e-56
OSMR (cg05955210)	rs10461997	T	C	chr5:38984149:SNP	cg05955210	0.0858873	0.0106762	17980	8.64e-16
OSMR (cg05955210)	rs10461998	C	T	chr5:38984797:SNP	cg05955210	0.0896044	0.0086816	27251	5.65e-25
OSMR (cg05955210)	rs10472310	C	T	chr5:38869791:SNP	cg05955210	0.220943	0.0108751	25855	9.21e-92
OSMR (cg05955210)	rs10472311	G	T	chr5:38889214:SNP	cg05955210	-0.305976	0.021911	25763	2.57e-44
OSMR (cg05955210)	rs10941411	G	A	chr5:38883660:SNP	cg05955210	0.171202	0.0112213	24996	1.48e-52
OSMR (cg05955210)	rs1097003	C	T	chr5:38821362:SNP	cg05955210	0.156011	0.0101954	23662	7.41e-53
OSMR (cg05955210)	rs1097004	G	T	chr5:38821346:SNP	cg05955210	0.157514	0.0098356	25117	1.01e-57
OSMR (cg05955210)	rs1101871	G	T	chr5:38821312:SNP	cg05955210	0.151881	0.0120729	16769	2.71e-36
OSMR (cg05955210)	rs111206603	A	T	chr5:38821094:SNP	cg05955210	0.136283	0.0096264	25163	1.69e-45
OSMR (cg05955210)	rs111622923	T	C	chr5:38858238:SNP	cg05955210	-0.441244	0.0351912	16769	4.6e-36
OSMR (cg05955210)	rs1119493	G	A	chr5:39088661:SNP	cg05955210	-0.163077	0.0092864	26617	4.92e-69
OSMR (cg05955210)	rs112593764	A	G	chr5:39034945:SNP	cg05955210	0.0882656	0.0089543	25616	6.37e-23
OSMR (cg05955210)	rs113039726	T	C	chr5:38821226:SNP	cg05955210	0.233134	0.0102532	24439	1.9e-114
OSMR (cg05955210)	rs114319430	G	A	chr5:39042302:SNP	cg05955210	-0.299732	0.0325182	10283	3.05e-20
OSMR (cg05955210)	rs114538280	T	C	chr5:39066221:SNP	cg05955210	-0.312237	0.0229424	25592	3.51e-42
OSMR (cg05955210)	rs115064121	C	A	chr5:39116451:SNP	cg05955210	-0.286551	0.0342482	9727	5.92e-17
OSMR (cg05955210)	rs115310384	C	T	chr5:39052135:SNP	cg05955210	-0.299544	0.0325477	10283	3.47e-20
OSMR (cg05955210)	rs115951288	C	A	chr5:38879626:SNP	cg05955210	-0.237592	0.0247327	27236	7.51e-22
OSMR (cg05955210)	rs116168515	C	A	chr5:38821006:SNP	cg05955210	0.151963	0.0101508	23558	1.14e-50
OSMR (cg05955210)	rs11738484	C	T	chr5:38927501:SNP	cg05955210	0.147112	0.0109374	24885	0
OSMR (cg05955210)	rs11740783	C	A	chr5:38826160:SNP	cg05955210	0.242906	0.0098883	26452	2.99e-133
OSMR (cg05955210)	rs11744747	T	C	chr5:38793697:SNP	cg05955210	-0.0839756	0.009315	26649	1.97e-19
OSMR (cg05955210)	rs11750346	C	A	chr5:38968584:SNP	cg05955210	0.0868541	0.0110471	16768	3.78e-15
OSMR (cg05955210)	rs11949532	T	A	chr5:38830149:SNP	cg05955210	-0.419133	0.0222993	27245	8.17e-79
OSMR (cg05955210)	rs12233987	C	T	chr5:39053547:SNP	cg05955210	0.0896622	0.0086867	27210	5.62e-25
OSMR (cg05955210)	rs1239346	A	G	chr5:38861514:SNP	cg05955210	0.303615	0.0089717	23659	4.87e-251
OSMR (cg05955210)	rs1239347	A	C	chr5:38861495:SNP	cg05955210	0.195054	0.0113799	19858	7.44e-66
OSMR (cg05955210)	rs1239355	G	C	chr5:38834400:SNP	cg05955210	0.169688	0.0096234	25491	1.38e-69
OSMR (cg05955210)	rs12515033	C	T	chr5:38874219:SNP	cg05955210	0.220031	0.0106301	27132	3.54e-95
OSMR (cg05955210)	rs12515328	G	C	chr5:39019550:SNP	cg05955210	0.0909839	0.0086916	27206	1.21e-25
OSMR (cg05955210)	rs12518132	G	A	chr5:38840353:SNP	cg05955210	-0.392137	0.0105544	27248	3.78e-302
OSMR (cg05955210)	rs12519682	T	A	chr5:39018275:SNP	cg05955210	0.145707	0.0111245	24137	3.39e-39
OSMR (cg05955210)	rs12523283	A	G	chr5:38840159:SNP	cg05955210	-0.392547	0.0105522	27248	0
OSMR (cg05955210)	rs12651771	G	A	chr5:38823344:SNP	cg05955210	-0.306439	0.0107792	22194	8.92e-178
OSMR (cg05955210)	rs12654031	A	G	chr5:38985015:SNP	cg05955210	0.0871403	0.0086054	27732	4.23e-24
OSMR (cg05955210)	rs12657342	G	C	chr5:38901149:SNP	cg05955210	-0.240458	0.0111829	23719	1.48e-102
OSMR (cg05955210)	rs1270710	G	C	chr5:38861820:SNP	cg05955210	0.206186	0.0104598	23665	1.69e-86
OSMR (cg05955210)	rs13155738	C	T	chr5:39008065:SNP	cg05955210	0.144857	0.0111041	24137	6.75e-39
OSMR (cg05955210)	rs13156759	T	A	chr5:38829017:SNP	cg05955210	0.242884	0.0098862	26461	2.79e-133
OSMR (cg05955210)	rs13160424	A	G	chr5:39095822:SNP	cg05955210	0.112923	0.009331	23665	1.03e-33
OSMR (cg05955210)	rs13161443	G	A	chr5:38995683:SNP	cg05955210	0.144432	0.011115	24136	1.32e-38
OSMR (cg05955210)	rs13164940	T	A	chr5:38913664:SNP	cg05955210	0.143827	0.0107473	25640	7.63e-41
OSMR (cg05955210)	rs13165709	G	A	chr5:38971865:SNP	cg05955210	0.0908466	0.008675	27249	1.16e-25
OSMR (cg05955210)	rs13166875	G	A	chr5:38996638:SNP	cg05955210	0.0923841	0.008819	26455	1.12e-25
OSMR (cg05955210)	rs13168867	C	T	chr5:38975458:SNP	cg05955210	0.0890547	0.008607	27747	4.33e-25
OSMR (cg05955210)	rs13171123	T	C	chr5:39060643:SNP	cg05955210	0.0910051	0.0089763	25567	3.73e-24
OSMR (cg05955210)	rs13172803	G	A	chr5:38927144:SNP	cg05955210	0.0914147	0.0088248	26374	3.82e-25
OSMR (cg05955210)	rs13177882	A	G	chr5:39021493:SNP	cg05955210	0.0910245	0.0086917	27210	1.15e-25
OSMR (cg05955210)	rs13179773	T	C	chr5:39095580:SNP	cg05955210	-0.088856	0.0093515	23527	2.06e-21
OSMR (cg05955210)	rs13182733	G	C	chr5:39049988:SNP	cg05955210	0.144166	0.0111168	24137	1.85e-38
OSMR (cg05955210)	rs13185542	A	G	chr5:38922853:SNP	cg05955210	0.145332	0.0106093	26345	1.04e-42
OSMR (cg05955210)	rs13189402	A	G	chr5:38922894:SNP	cg05955210	0.145469	0.0106096	26347	8.71e-43
OSMR (cg05955210)	rs13190075	C	T	chr5:38914325:SNP	cg05955210	0.144293	0.0106002	26362	3.39e-42
OSMR (cg05955210)	rs1393109	T	C	chr5:38812605:SNP	cg05955210	0.217345	0.0100978	24031	9.28e-103
OSMR (cg05955210)	rs142722995	G	T	chr5:38821380:SNP	cg05955210	0.154761	0.0102505	23660	1.67e-51
OSMR (cg05955210)	rs146928473	C	T	chr5:38821396:SNP	cg05955210	0.153903	0.0104031	22993	1.6e-49
OSMR (cg05955210)	rs1501742	G	A	chr5:38836704:SNP	cg05955210	-0.390864	0.0105681	27257	1.96e-299
OSMR (cg05955210)	rs1560422	C	A	chr5:38807123:SNP	cg05955210	-0.268396	0.008919	24856	6.05e-199
OSMR (cg05955210)	rs1566619	C	T	chr5:38871086:SNP	cg05955210	0.18472	0.0101259	27121	2.38e-74
OSMR (cg05955210)	rs1604399	T	C	chr5:38893952:SNP	cg05955210	-0.280782	0.0189038	25071	6.63e-50
OSMR (cg05955210)	rs16867780	A	G	chr5:38838063:SNP	cg05955210	-0.392244	0.010555	27248	2.79e-302
OSMR (cg05955210)	rs16867831	T	C	chr5:38880843:SNP	cg05955210	0.209413	0.01052	27135	3.6e-88
OSMR (cg05955210)	rs1697890	T	C	chr5:38864663:SNP	cg05955210	0.32958	0.0084115	26445	0
OSMR (cg05955210)	rs17354211	A	G	chr5:38808646:SNP	cg05955210	0.202042	0.0104536	24137	3.15e-83
OSMR (cg05955210)	rs17361070	C	A	chr5:38838028:SNP	cg05955210	-0.39109	0.010567	27255	7.79e-300
OSMR (cg05955210)	rs17361490	A	C	chr5:38853676:SNP	cg05955210	-0.452037	0.0092023	27220	0
OSMR (cg05955210)	rs17364997	G	C	chr5:39054742:SNP	cg05955210	0.145432	0.0111169	24137	4.17e-39
OSMR (cg05955210)	rs17457979	A	G	chr5:38811521:SNP	cg05955210	-0.32068	0.0101794	26476	7.96e-218
OSMR (cg05955210)	rs17458706	G	C	chr5:38848813:SNP	cg05955210	-0.480985	0.0093078	27257	0
OSMR (cg05955210)	rs17458741	T	C	chr5:38849383:SNP	cg05955210	-0.481076	0.0093069	27256	0
OSMR (cg05955210)	rs2043109	C	T	chr5:38848422:SNP	cg05955210	-0.47952	0.0093409	27224	0
OSMR (cg05955210)	rs2043110	G	A	chr5:38848461:SNP	cg05955210	-0.481054	0.0093077	27257	0
OSMR (cg05955210)	rs2043111	T	C	chr5:38848503:SNP	cg05955210	-0.481054	0.0093077	27257	0
OSMR (cg05955210)	rs2043112	A	G	chr5:38955796:SNP	cg05955210	0.0896735	0.0086105	27748	2.13e-25
OSMR (cg05955210)	rs2082162	G	T	chr5:38806907:SNP	cg05955210	-0.269349	0.0089206	24842	2.84e-200
OSMR (cg05955210)	rs2082164	T	C	chr5:38814550:SNP	cg05955210	0.213946	0.0103852	22600	2.69e-94
OSMR (cg05955210)	rs2278324	T	G	chr5:38881603:SNP	cg05955210	0.158778	0.0115554	24390	5.8e-43
OSMR (cg05955210)	rs2278326	C	A	chr5:38881353:SNP	cg05955210	0.208656	0.0105299	27123	2.18e-87
OSMR (cg05955210)	rs2289924	G	C	chr5:38885353:SNP	cg05955210	-0.208052	0.0154818	25758	3.6e-41
OSMR (cg05955210)	rs2292018	C	A	chr5:38846554:SNP	cg05955210	-0.480199	0.0094361	26464	0
OSMR (cg05955210)	rs2367703	A	C	chr5:38856268:SNP	cg05955210	-0.451383	0.009197	27212	0
OSMR (cg05955210)	rs2367704	T	C	chr5:38872383:SNP	cg05955210	0.220997	0.01063	27141	5.34e-96
OSMR (cg05955210)	rs2915060	A	C	chr5:38828204:SNP	cg05955210	0.171062	0.0092982	27216	1.38e-75
OSMR (cg05955210)	rs2921713	T	C	chr5:38862384:SNP	cg05955210	0.332942	0.0105907	16769	6.3e-217
OSMR (cg05955210)	rs2937441	G	T	chr5:38862801:SNP	cg05955210	0.307271	0.0089138	23660	2.14e-260
OSMR (cg05955210)	rs2937442	C	T	chr5:38862585:SNP	cg05955210	0.307391	0.0088399	24147	6.17e-265
OSMR (cg05955210)	rs34548439	C	T	chr5:38831131:SNP	cg05955210	0.24338	0.0097464	27213	1.26e-137
OSMR (cg05955210)	rs35359857	G	A	chr5:39023255:SNP	cg05955210	0.146251	0.011119	24137	1.63e-39
OSMR (cg05955210)	rs35461099	G	T	chr5:38888731:SNP	cg05955210	0.145257	0.0109211	24136	2.3e-40
OSMR (cg05955210)	rs357247	C	G	chr5:38811863:SNP	cg05955210	-0.290786	0.0087706	25156	4.83e-241
OSMR (cg05955210)	rs357253	T	C	chr5:38907422:SNP	cg05955210	0.143817	0.0102441	26371	9e-45
OSMR (cg05955210)	rs357257	C	T	chr5:38915853:SNP	cg05955210	0.139698	0.0103695	26358	2.28e-41
OSMR (cg05955210)	rs357263	G	A	chr5:38813925:SNP	cg05955210	0.157266	0.0097871	25182	4.23e-58
OSMR (cg05955210)	rs357284	C	T	chr5:38839713:SNP	cg05955210	0.157729	0.0090333	27235	2.85e-68
OSMR (cg05955210)	rs357286	A	G	chr5:38837861:SNP	cg05955210	-0.332191	0.0083623	27257	0
OSMR (cg05955210)	rs357287	C	A	chr5:38850990:SNP	cg05955210	0.231083	0.0092329	27255	3.01e-138
OSMR (cg05955210)	rs35831082	G	A	chr5:38963532:SNP	cg05955210	0.0900213	0.0086822	27247	3.45e-25
OSMR (cg05955210)	rs358507	T	C	chr5:39101723:SNP	cg05955210	-0.140125	0.0095368	25818	7.14e-49
OSMR (cg05955210)	rs358508	C	T	chr5:39101264:SNP	cg05955210	-0.150757	0.0093351	25840	1.14e-58
OSMR (cg05955210)	rs358511	C	T	chr5:39097936:SNP	cg05955210	-0.150438	0.0093364	25829	2.07e-58
OSMR (cg05955210)	rs371260	C	T	chr5:38819508:SNP	cg05955210	0.157173	0.0096712	25855	2.17e-59
OSMR (cg05955210)	rs373581	A	G	chr5:38822624:SNP	cg05955210	0.161119	0.0095588	26470	9.55e-64
OSMR (cg05955210)	rs3763097	G	C	chr5:38844751:SNP	cg05955210	-0.4609	0.0093483	26439	0
OSMR (cg05955210)	rs3763098	G	T	chr5:38844989:SNP	cg05955210	-0.437594	0.0102235	26422	0
OSMR (cg05955210)	rs3792856	C	T	chr5:38879218:SNP	cg05955210	0.182503	0.0100945	27142	4.63e-73
OSMR (cg05955210)	rs3792858	A	G	chr5:38879772:SNP	cg05955210	0.220527	0.0106464	27106	2.61e-95
OSMR (cg05955210)	rs3792860	A	G	chr5:38891897:SNP	cg05955210	0.1435	0.0109303	24136	2.26e-39
OSMR (cg05955210)	rs379408	T	C	chr5:38905436:SNP	cg05955210	-0.0793041	0.0091237	25855	0
OSMR (cg05955210)	rs3805558	A	G	chr5:38850889:SNP	cg05955210	-0.481023	0.009309	27255	0
OSMR (cg05955210)	rs3805569	C	T	chr5:38906339:SNP	cg05955210	0.148227	0.0104441	26396	1.02e-45
OSMR (cg05955210)	rs3828648	G	A	chr5:38878816:SNP	cg05955210	0.182061	0.0101896	26645	2.12e-71
OSMR (cg05955210)	rs387095	G	T	chr5:38821752:SNP	cg05955210	0.15975	0.0095492	26467	8.04e-63
OSMR (cg05955210)	rs387308	T	C	chr5:38843333:SNP	cg05955210	-0.332844	0.0083689	27222	0
OSMR (cg05955210)	rs3910076	C	T	chr5:38795642:SNP	cg05955210	-0.090021	0.0097209	24702	2.03e-20
OSMR (cg05955210)	rs393398	A	G	chr5:38833866:SNP	cg05955210	0.173711	0.0092221	27749	3.81e-79
OSMR (cg05955210)	rs395157	C	T	chr5:38867732:SNP	cg05955210	0.316415	0.0082182	27745	5e-324
OSMR (cg05955210)	rs395217	A	G	chr5:38833000:SNP	cg05955210	0.154287	0.0091763	27252	1.94e-63
OSMR (cg05955210)	rs395967	T	C	chr5:38842959:SNP	cg05955210	-0.332746	0.0083683	27257	0
OSMR (cg05955210)	rs407914	G	A	chr5:39113779:SNP	cg05955210	-0.152652	0.0092033	26643	8.7e-62
OSMR (cg05955210)	rs410438	A	C	chr5:38817255:SNP	cg05955210	0.157083	0.0096724	25855	2.61e-59
OSMR (cg05955210)	rs418926	C	T	chr5:38819530:SNP	cg05955210	0.156445	0.0096665	25849	6.51e-59
OSMR (cg05955210)	rs427262	G	A	chr5:38889435:SNP	cg05955210	-0.0798495	0.0092939	24997	8.58e-18
OSMR (cg05955210)	rs4336383	A	T	chr5:38795334:SNP	cg05955210	-0.0911223	0.0097136	24707	6.54e-21
OSMR (cg05955210)	rs434604	C	A	chr5:38843419:SNP	cg05955210	0.157937	0.0092065	26441	5.77e-66
OSMR (cg05955210)	rs444556	G	A	chr5:39113938:SNP	cg05955210	-0.147396	0.0091029	27142	5.73e-59
OSMR (cg05955210)	rs445889	C	A	chr5:38822331:SNP	cg05955210	0.161201	0.0095599	26467	8.55e-64
OSMR (cg05955210)	rs446650	A	G	chr5:38820695:SNP	cg05955210	0.13489	0.0096357	25179	1.58e-44
OSMR (cg05955210)	rs447127	T	C	chr5:38829311:SNP	cg05955210	0.17183	0.0093008	27235	3.3e-76
OSMR (cg05955210)	rs451298	G	A	chr5:38830335:SNP	cg05955210	0.153085	0.0091767	27248	1.78e-62
OSMR (cg05955210)	rs474644	G	T	chr5:38831158:SNP	cg05955210	0.173554	0.0092976	27249	9.27e-78
OSMR (cg05955210)	rs475485	C	T	chr5:38831209:SNP	cg05955210	0.115719	0.0086676	26469	1.17e-40
OSMR (cg05955210)	rs499225	A	G	chr5:38882247:SNP	cg05955210	0.227702	0.0100369	25983	6.1e-114
OSMR (cg05955210)	rs525735	T	G	chr5:38881628:SNP	cg05955210	-0.145348	0.0101532	27745	1.75e-46
OSMR (cg05955210)	rs533654	A	G	chr5:38877966:SNP	cg05955210	0.125562	0.008866	27246	1.57e-45
OSMR (cg05955210)	rs542867	C	A	chr5:38820802:SNP	cg05955210	0.157051	0.009673	25847	2.81e-59
OSMR (cg05955210)	rs550248	G	C	chr5:38855567:SNP	cg05955210	0.193242	0.0098502	24995	1.09e-85
OSMR (cg05955210)	rs55845205	T	C	chr5:38804031:SNP	cg05955210	-0.393624	0.0240004	23887	1.89e-60
OSMR (cg05955210)	rs56092427	T	C	chr5:38862336:SNP	cg05955210	0.199693	0.0125749	16768	8.68e-57
OSMR (cg05955210)	rs57789008	T	C	chr5:38823109:SNP	cg05955210	-0.40916	0.0232805	26136	3.82e-69
OSMR (cg05955210)	rs59397128	A	G	chr5:38854967:SNP	cg05955210	-0.451237	0.0091856	27216	0
OSMR (cg05955210)	rs59658589	G	A	chr5:38841241:SNP	cg05955210	-0.392311	0.010567	27233	1.07e-301
OSMR (cg05955210)	rs60010968	A	T	chr5:38812945:SNP	cg05955210	-0.391979	0.0243809	23897	3.68e-58
OSMR (cg05955210)	rs60841718	C	T	chr5:38830911:SNP	cg05955210	-0.408519	0.0224674	26572	7.07e-74
OSMR (cg05955210)	rs614252	C	T	chr5:38831449:SNP	cg05955210	0.151955	0.0093031	26475	5.68e-60
OSMR (cg05955210)	rs61495314	C	T	chr5:38841407:SNP	cg05955210	-0.393175	0.0105606	27236	2.2e-303
OSMR (cg05955210)	rs61635519	G	A	chr5:38834947:SNP	cg05955210	-0.39294	0.009708	26472	0
OSMR (cg05955210)	rs62352598	T	C	chr5:38863072:SNP	cg05955210	-0.39279	0.0250618	21993	2.32e-55
OSMR (cg05955210)	rs62352638	T	C	chr5:38913433:SNP	cg05955210	-0.336441	0.0291092	23931	6.74e-31
OSMR (cg05955210)	rs62352641	C	G	chr5:38929586:SNP	cg05955210	-0.321229	0.0289401	24045	1.26e-28
OSMR (cg05955210)	rs62353356	G	A	chr5:38807975:SNP	cg05955210	-0.270421	0.0106695	25188	1.01e-141
OSMR (cg05955210)	rs62353358	T	C	chr5:38810792:SNP	cg05955210	-0.317615	0.0103448	25665	5.2e-207
OSMR (cg05955210)	rs62354662	C	T	chr5:38820807:SNP	cg05955210	-0.339293	0.0106111	24439	2.41e-224
OSMR (cg05955210)	rs62354663	C	T	chr5:38820957:SNP	cg05955210	-0.229013	0.0103391	22180	1.04e-108
OSMR (cg05955210)	rs62354664	C	T	chr5:38822582:SNP	cg05955210	-0.323868	0.0109104	23371	1.22e-193
OSMR (cg05955210)	rs62354666	G	A	chr5:38823306:SNP	cg05955210	-0.341714	0.0105758	24390	4.91e-229
OSMR (cg05955210)	rs62354667	T	C	chr5:38823345:SNP	cg05955210	-0.343207	0.0102243	26429	4.94e-247
OSMR (cg05955210)	rs62354668	A	G	chr5:38824099:SNP	cg05955210	-0.350451	0.0101591	26456	9.15e-261
OSMR (cg05955210)	rs62354684	G	A	chr5:38827710:SNP	cg05955210	-0.359239	0.0101804	26451	9.18e-273
OSMR (cg05955210)	rs62354685	G	C	chr5:38830878:SNP	cg05955210	-0.419133	0.0222993	27245	8.17e-79
OSMR (cg05955210)	rs62354687	G	A	chr5:38831637:SNP	cg05955210	-0.35828	0.0100509	27222	2.66e-278
OSMR (cg05955210)	rs62354693	G	A	chr5:38839030:SNP	cg05955210	-0.392555	0.0105536	27248	7.87e-303
OSMR (cg05955210)	rs62354694	C	T	chr5:38839482:SNP	cg05955210	-0.392386	0.0105533	27248	1.36e-302
OSMR (cg05955210)	rs62354697	C	T	chr5:38841701:SNP	cg05955210	-0.39281	0.0105593	27236	6.74e-303
OSMR (cg05955210)	rs62354698	T	C	chr5:38842260:SNP	cg05955210	-0.393078	0.0105604	27235	3.02e-303
OSMR (cg05955210)	rs62354699	A	G	chr5:38842280:SNP	cg05955210	-0.392133	0.0105741	27242	5.05e-301
OSMR (cg05955210)	rs62354700	T	C	chr5:38849171:SNP	cg05955210	-0.481079	0.0093067	27257	0
OSMR (cg05955210)	rs62354701	A	G	chr5:38853640:SNP	cg05955210	-0.452017	0.0092016	27220	0
OSMR (cg05955210)	rs62354703	G	A	chr5:38855557:SNP	cg05955210	-0.449995	0.009184	27210	0
OSMR (cg05955210)	rs62354705	C	T	chr5:38858240:SNP	cg05955210	-0.423586	0.0226941	27249	9.53e-78
OSMR (cg05955210)	rs62354706	T	G	chr5:38858653:SNP	cg05955210	-0.415782	0.0242985	27223	1.22e-65
OSMR (cg05955210)	rs62358672	T	C	chr5:39086368:SNP	cg05955210	-0.163921	0.0092835	26647	8.94e-70
OSMR (cg05955210)	rs62641001	A	G	chr5:38821622:SNP	cg05955210	-0.341205	0.0103302	25838	3.04e-239
OSMR (cg05955210)	rs640966	T	C	chr5:38820839:SNP	cg05955210	0.134212	0.0099506	23724	1.85e-41
OSMR (cg05955210)	rs6451410	G	A	chr5:38809145:SNP	cg05955210	-0.386931	0.0240218	23898	2.26e-58
OSMR (cg05955210)	rs670633	A	G	chr5:38827996:SNP	cg05955210	0.152988	0.0092883	26472	5.91e-61
OSMR (cg05955210)	rs6860210	C	T	chr5:38835346:SNP	cg05955210	-0.392793	0.0097068	26479	0
OSMR (cg05955210)	rs6864478	G	A	chr5:38922826:SNP	cg05955210	0.0883194	0.0088048	26352	1.12e-23
OSMR (cg05955210)	rs6865364	A	G	chr5:39063890:SNP	cg05955210	0.090217	0.0086828	27205	2.75e-25
OSMR (cg05955210)	rs6867585	A	G	chr5:38881115:SNP	cg05955210	0.209303	0.0105465	27124	1.2e-87
OSMR (cg05955210)	rs6870073	G	A	chr5:38974326:SNP	cg05955210	0.0892551	0.0086077	27738	3.42e-25
OSMR (cg05955210)	rs6870721	A	T	chr5:38850052:SNP	cg05955210	-0.481076	0.0093069	27256	0
OSMR (cg05955210)	rs6880882	A	G	chr5:39076961:SNP	cg05955210	-0.0998999	0.0089739	25591	8.74e-29
OSMR (cg05955210)	rs6888587	A	T	chr5:38881114:SNP	cg05955210	0.206879	0.0105337	27121	7.08e-86
OSMR (cg05955210)	rs71588472	G	A	chr5:38886938:SNP	cg05955210	0.136081	0.0110477	25567	7.28e-35
OSMR (cg05955210)	rs71588479	T	C	chr5:39053850:SNP	cg05955210	0.14262	0.011261	23415	9.26e-37
OSMR (cg05955210)	rs71621887	A	G	chr5:38865916:SNP	cg05955210	0.239141	0.010123	26467	2.21e-123
OSMR (cg05955210)	rs71621888	T	C	chr5:38876584:SNP	cg05955210	0.220219	0.0106291	27128	2.36e-95
OSMR (cg05955210)	rs72732754	T	A	chr5:38999995:SNP	cg05955210	-0.117713	0.0099624	24904	3.24e-32
OSMR (cg05955210)	rs72734725	G	A	chr5:39079706:SNP	cg05955210	-0.163509	0.009284	26645	2e-69
OSMR (cg05955210)	rs7318	T	C	chr5:38935682:SNP	cg05955210	0.0897153	0.0086094	27742	2e-25
OSMR (cg05955210)	rs73751809	T	C	chr5:38907814:SNP	cg05955210	-0.315736	0.0221176	25760	3.12e-46
OSMR (cg05955210)	rs76034137	T	C	chr5:38879042:SNP	cg05955210	-0.233857	0.0252955	26007	2.35e-20
OSMR (cg05955210)	rs76487309	A	G	chr5:38872655:SNP	cg05955210	0.220507	0.0106278	27142	1.27e-95
OSMR (cg05955210)	rs7708628	G	A	chr5:38870763:SNP	cg05955210	0.184557	0.0101228	27119	2.88e-74
OSMR (cg05955210)	rs7724222	T	A	chr5:38931313:SNP	cg05955210	0.0890134	0.008606	27731	4.5e-25
OSMR (cg05955210)	rs7729903	C	T	chr5:38804071:SNP	cg05955210	-0.275321	0.010803	24858	2.84e-143
OSMR (cg05955210)	rs77530143	G	C	chr5:38855636:SNP	cg05955210	-0.425388	0.0226636	27247	1.34e-78
OSMR (cg05955210)	rs80088839	A	T	chr5:38843552:SNP	cg05955210	0.249144	0.0097272	27219	1.09e-144
OSMR (cg05955210)	rs834003	G	T	chr5:38821278:SNP	cg05955210	0.160423	0.0097873	25105	2.22e-60
OSMR (cg05955210)	rs834006	G	A	chr5:38853173:SNP	cg05955210	0.23437	0.0093614	27212	2.5e-138
OSMR (cg05955210)	rs834007	C	G	chr5:38882576:SNP	cg05955210	0.123645	0.0098072	23721	1.92e-36
OSMR (cg05955210)	rs9292722	T	C	chr5:38852259:SNP	cg05955210	-0.472654	0.0092117	27746	0
OSMR (cg05955210)	rs9292723	T	C	chr5:38852572:SNP	cg05955210	-0.45368	0.0092003	27244	0
OSMR (cg05955210)	rs958989	T	G	chr5:38840234:SNP	cg05955210	-0.389398	0.0234595	24772	7.12e-62
OSMR (cg05955210)	rs967696	G	A	chr5:38856662:SNP	cg05955210	-0.447575	0.0091726	27211	0
OSMR (cg05955210)	rs9968590	C	T	chr5:39004045:SNP	cg05955210	0.144937	0.0111041	24136	6.14e-39
AKT1 (cg16600934)	rs10141867	A	G	chr14:105268104:SNP	cg16600934	0.140489	0.0124281	15793	0
AKT1 (cg16600934)	rs11160819	G	T	chr14:105276883:SNP	cg16600934	0.136777	0.0102396	19940	0
AKT1 (cg16600934)	rs1130214	A	C	chr14:105259734:SNP	cg16600934	0.148383	0.0143563	11555	0
AKT1 (cg16600934)	rs11628510	A	G	chr14:105275365:SNP	cg16600934	0.144074	0.0102831	19940	0
AKT1 (cg16600934)	rs11847866	A	G	chr14:105255205:SNP	cg16600934	0.152307	0.0144423	11445	0
AKT1 (cg16600934)	rs11848695	A	G	chr14:105255405:SNP	cg16600934	0.152292	0.0144344	11445	0
AKT1 (cg16600934)	rs11848805	A	G	chr14:105255658:SNP	cg16600934	0.15169	0.014421	11445	0
AKT1 (cg16600934)	rs2494747	G	T	chr14:105258437:SNP	cg16600934	0.156355	0.011334	16193	2.73e-43
AKT1 (cg16600934)	rs2494748	C	T	chr14:105258892:SNP	cg16600934	0.158338	0.0125849	12963	2.67e-36
AKT1 (cg16600934)	rs2498786	C	G	chr14:105262368:SNP	cg16600934	0.148272	0.0110788	16912	7.56e-41
AKT1 (cg16600934)	rs33925946	T	G	chr14:105271836:SNP	cg16600934	0.13357	0.0121987	16306	0
AKT1 (cg16600934)	rs35183811	A	G	chr14:105275924:SNP	cg16600934	0.134066	0.0122206	16417	0
AKT1 (cg16600934)	rs36214921	C	G	chr14:105261414:SNP	cg16600934	0.146064	0.0136386	12729	9.18e-27
AKT1 (cg16600934)	rs45490496	A	T	chr14:105272678:SNP	cg16600934	0.164565	0.0107653	17877	0
AKT1 (cg16600934)	rs4983559	G	A	chr14:105277209:SNP	cg16600934	0.130999	0.0095843	22693	1.58e-42
AKT1 (cg16600934)	rs61759760	T	C	chr14:105256187:SNP	cg16600934	0.148685	0.0144255	11445	6.55e-25
AKT1 (cg16600934)	rs67110142	A	G	chr14:105274945:SNP	cg16600934	0.138786	0.01231	16275	0
AKT1 (cg16600934)	rs74090038	T	C	chr14:105262781:SNP	cg16600934	0.141314	0.0128663	14424	4.6e-28
PRKCZ (cg04314111)	rs1105099	A	G	chr1:1991302:SNP	cg04314111	-0.212014	0.0156137	14122	5.35e-42
PRKCZ (cg04314111)	rs1105100	G	C	chr1:1991241:SNP	cg04314111	-0.210935	0.0155002	14369	3.56e-42
PRKCZ (cg04314111)	rs1108262	C	G	chr1:2019706:SNP	cg04314111	-0.171988	0.0104973	20885	2.49e-60
PRKCZ (cg04314111)	rs12184	C	T	chr1:1987993:SNP	cg04314111	-0.152277	0.0167226	8080	8.55e-20
PRKCZ (cg04314111)	rs13302948	C	T	chr1:2008444:SNP	cg04314111	-0.177262	0.0121739	15842	4.99e-48
PRKCZ (cg04314111)	rs147165091	T	C	chr1:1986536:SNP	cg04314111	-0.212917	0.016611	12851	1.3e-37
PRKCZ (cg04314111)	rs16824697	A	G	chr1:2006127:SNP	cg04314111	-0.234608	0.0146876	15957	1.97e-57
PRKCZ (cg04314111)	rs16824712	G	A	chr1:2007381:SNP	cg04314111	-0.219417	0.0139193	17727	5.54e-56
PRKCZ (cg04314111)	rs16824749	C	T	chr1:2016802:SNP	cg04314111	-0.231216	0.0131834	19433	7.29e-69
PRKCZ (cg04314111)	rs16824752	A	G	chr1:2016845:SNP	cg04314111	-0.231148	0.0131838	19433	8.06e-69
PRKCZ (cg04314111)	rs17481997	A	G	chr1:2022382:SNP	cg04314111	-0.243968	0.0114038	25629	1.53e-101
PRKCZ (cg04314111)	rs181606108	C	T	chr1:1991919:SNP	cg04314111	-0.23181	0.0207416	8609	5.34e-29
PRKCZ (cg04314111)	rs186847794	G	A	chr1:1991927:SNP	cg04314111	-0.224958	0.0215118	8099	1.36e-25
PRKCZ (cg04314111)	rs1878745	G	A	chr1:1991014:SNP	cg04314111	-0.212037	0.0156086	14126	4.94e-42
PRKCZ (cg04314111)	rs1878746	A	G	chr1:1991123:SNP	cg04314111	-0.211713	0.0155087	14369	1.99e-42
PRKCZ (cg04314111)	rs2247908	G	A	chr1:1991725:SNP	cg04314111	-0.221773	0.0176876	10715	4.61e-36
PRKCZ (cg04314111)	rs2247923	G	A	chr1:1991173:SNP	cg04314111	-0.170776	0.014444	10805	2.96e-32
PRKCZ (cg04314111)	rs2249670	C	T	chr1:2023792:SNP	cg04314111	-0.180398	0.0100977	22365	2.2e-71
PRKCZ (cg04314111)	rs2254669	G	A	chr1:2006108:SNP	cg04314111	-0.179843	0.0117876	16630	1.48e-52
PRKCZ (cg04314111)	rs2376802	C	T	chr1:2031342:SNP	cg04314111	-0.102826	0.0098729	20457	2.12e-25
PRKCZ (cg04314111)	rs2459985	C	T	chr1:1999288:SNP	cg04314111	-0.193231	0.0128496	14029	4.15e-51
PRKCZ (cg04314111)	rs2459988	G	A	chr1:2016635:SNP	cg04314111	-0.189113	0.0110491	18921	1.13e-65
PRKCZ (cg04314111)	rs2459989	A	G	chr1:2018652:SNP	cg04314111	-0.18961	0.0110624	18911	7.45e-66
PRKCZ (cg04314111)	rs2459990	A	G	chr1:2019381:SNP	cg04314111	-0.187547	0.0107005	20143	8.94e-69
PRKCZ (cg04314111)	rs2459991	T	C	chr1:2021771:SNP	cg04314111	-0.183216	0.0100135	22867	8.78e-75
PRKCZ (cg04314111)	rs2459992	A	G	chr1:2022098:SNP	cg04314111	-0.242588	0.0113648	25630	4.29e-101
PRKCZ (cg04314111)	rs2459993	G	A	chr1:2023796:SNP	cg04314111	-0.180398	0.0100977	22365	2.2e-71
PRKCZ (cg04314111)	rs2459994	T	C	chr1:2024064:SNP	cg04314111	-0.241311	0.0113407	25639	1.8e-100
PRKCZ (cg04314111)	rs2459995	G	A	chr1:2024256:SNP	cg04314111	-0.180347	0.0100973	22365	2.38e-71
PRKCZ (cg04314111)	rs2490549	C	T	chr1:2008384:SNP	cg04314111	-0.16942	0.0116969	16971	1.53e-47
PRKCZ (cg04314111)	rs2490550	C	T	chr1:2008442:SNP	cg04314111	-0.169493	0.0116971	16970	1.4e-47
PRKCZ (cg04314111)	rs2490552	T	G	chr1:2008736:SNP	cg04314111	-0.169425	0.0117019	16971	1.66e-47
PRKCZ (cg04314111)	rs2490553	T	C	chr1:2013153:SNP	cg04314111	-0.211955	0.0142135	16600	2.75e-50
PRKCZ (cg04314111)	rs2490556	A	T	chr1:2021284:SNP	cg04314111	-0.181846	0.0100098	22868	9.46e-74
PRKCZ (cg04314111)	rs2490557	C	T	chr1:2021385:SNP	cg04314111	-0.182824	0.010114	22356	4.9e-73
PRKCZ (cg04314111)	rs2490559	A	G	chr1:2022557:SNP	cg04314111	-0.242554	0.0113645	25630	4.53e-101
PRKCZ (cg04314111)	rs2490560	T	C	chr1:2022677:SNP	cg04314111	-0.24246	0.0113621	25631	4.89e-101
PRKCZ (cg04314111)	rs2490561	C	T	chr1:2023504:SNP	cg04314111	-0.172572	0.0106103	20111	1.76e-59
PRKCZ (cg04314111)	rs2678938	G	C	chr1:1996580:SNP	cg04314111	-0.170656	0.0140896	11321	9.1e-34
PRKCZ (cg04314111)	rs2678941	G	A	chr1:2001273:SNP	cg04314111	-0.178261	0.0121164	15814	5.37e-49
PRKCZ (cg04314111)	rs2678942	C	T	chr1:2004947:SNP	cg04314111	-0.175449	0.0120921	15799	1.06e-47
PRKCZ (cg04314111)	rs2678945	G	A	chr1:2012418:SNP	cg04314111	-0.171098	0.0116955	16970	1.82e-48
PRKCZ (cg04314111)	rs2678947	C	A	chr1:2015969:SNP	cg04314111	-0.171156	0.0116886	16972	1.49e-48
PRKCZ (cg04314111)	rs2678948	G	A	chr1:2016215:SNP	cg04314111	-0.176653	0.0114599	17717	1.3e-53
PRKCZ (cg04314111)	rs2678949	A	G	chr1:2016343:SNP	cg04314111	-0.187917	0.0109186	19426	2.21e-66
PRKCZ (cg04314111)	rs2803293	G	A	chr1:1996934:SNP	cg04314111	-0.171259	0.0140847	11321	5.12e-34
PRKCZ (cg04314111)	rs2803294	A	G	chr1:1997150:SNP	cg04314111	-0.218931	0.0226491	6371	4.2e-22
PRKCZ (cg04314111)	rs2803300	G	A	chr1:1998315:SNP	cg04314111	-0.170049	0.0140844	11321	1.46e-33
PRKCZ (cg04314111)	rs2803302	C	A	chr1:2001295:SNP	cg04314111	-0.179734	0.0121346	15812	1.23e-49
PRKCZ (cg04314111)	rs2803303	G	A	chr1:2001856:SNP	cg04314111	-0.166547	0.0127006	14369	2.76e-39
PRKCZ (cg04314111)	rs2803309	A	G	chr1:1987803:SNP	cg04314111	-0.201295	0.0188648	9231	1.4e-26
PRKCZ (cg04314111)	rs2803310	C	T	chr1:2017297:SNP	cg04314111	-0.183571	0.0118552	16552	4.42e-54
PRKCZ (cg04314111)	rs2803312	C	A	chr1:2016489:SNP	cg04314111	-0.188619	0.0109289	19429	9.62e-67
PRKCZ (cg04314111)	rs2803343	T	C	chr1:2010733:SNP	cg04314111	-0.171267	0.0117265	16968	2.61e-48
PRKCZ (cg04314111)	rs2803345	G	A	chr1:2011341:SNP	cg04314111	-0.168882	0.0116938	16971	2.81e-47
PRKCZ (cg04314111)	rs2803346	G	A	chr1:2011958:SNP	cg04314111	-0.170419	0.0116997	16968	4.62e-48
PRKCZ (cg04314111)	rs28403969	A	G	chr1:1999006:SNP	cg04314111	-0.216943	0.0210555	9077	6.8e-25
PRKCZ (cg04314111)	rs28414284	C	T	chr1:2010570:SNP	cg04314111	-0.214853	0.0140387	17480	7.15e-53
PRKCZ (cg04314111)	rs28470807	T	C	chr1:2010548:SNP	cg04314111	-0.216142	0.0140329	17477	1.58e-53
PRKCZ (cg04314111)	rs28475011	G	C	chr1:2011116:SNP	cg04314111	-0.219796	0.0139618	17724	7.72e-56
PRKCZ (cg04314111)	rs28523336	T	C	chr1:2010576:SNP	cg04314111	-0.218988	0.0139297	17724	1.09e-55
PRKCZ (cg04314111)	rs28652946	C	T	chr1:2008688:SNP	cg04314111	-0.21537	0.0140276	17488	3.37e-53
PRKCZ (cg04314111)	rs28694018	G	C	chr1:2005805:SNP	cg04314111	-0.236416	0.0201111	11564	6.62e-32
PRKCZ (cg04314111)	rs28888081	A	G	chr1:1994821:SNP	cg04314111	-0.212607	0.0155169	14336	9.93e-43
PRKCZ (cg04314111)	rs3107129	T	C	chr1:2025043:SNP	cg04314111	-0.118312	0.0092529	26035	1.95e-37
PRKCZ (cg04314111)	rs3107136	T	C	chr1:2028719:SNP	cg04314111	-0.104748	0.0098717	20456	2.65e-26
PRKCZ (cg04314111)	rs3107137	A	G	chr1:2033374:SNP	cg04314111	-0.104935	0.0098992	20449	2.97e-26
PRKCZ (cg04314111)	rs3107138	C	G	chr1:2033384:SNP	cg04314111	-0.106586	0.0094871	24818	2.75e-29
PRKCZ (cg04314111)	rs3121829	T	C	chr1:2015441:SNP	cg04314111	-0.173165	0.0115517	17480	8.49e-51
PRKCZ (cg04314111)	rs3128324	C	T	chr1:2025351:SNP	cg04314111	-0.120948	0.0095243	21956	6e-37
PRKCZ (cg04314111)	rs3128326	C	T	chr1:2026403:SNP	cg04314111	-0.122073	0.0093574	22718	6.73e-39
PRKCZ (cg04314111)	rs3128328	C	T	chr1:2029207:SNP	cg04314111	-0.106586	0.0095404	21887	5.58e-29
PRKCZ (cg04314111)	rs3128330	T	C	chr1:2033109:SNP	cg04314111	-0.105853	0.0092405	25944	2.21e-30
PRKCZ (cg04314111)	rs6603814	T	A	chr1:2027170:SNP	cg04314111	-0.114964	0.0100455	19734	2.51e-30
PRKCZ (cg04314111)	rs6605074	T	C	chr1:1992748:SNP	cg04314111	-0.210858	0.015505	14374	4.04e-42
PRKCZ (cg04314111)	rs6663158	A	G	chr1:2004098:SNP	cg04314111	-0.243884	0.014523	16475	2.75e-63
PRKCZ (cg04314111)	rs6678163	A	G	chr1:2018875:SNP	cg04314111	-0.244757	0.0114158	25624	5.63e-102
PRKCZ (cg04314111)	rs6684574	A	G	chr1:2020507:SNP	cg04314111	-0.181043	0.0101333	22356	2.16e-71
PRKCZ (cg04314111)	rs6684579	A	G	chr1:2020522:SNP	cg04314111	-0.180809	0.0101348	22356	3.43e-71
PRKCZ (cg04314111)	rs6691398	A	G	chr1:1992390:SNP	cg04314111	-0.211552	0.0155089	14369	2.29e-42
PRKCZ (cg04314111)	rs6693908	T	C	chr1:2020300:SNP	cg04314111	-0.181086	0.010133	22356	1.99e-71
PRKCZ (cg04314111)	rs6694101	T	C	chr1:2020489:SNP	cg04314111	-0.197974	0.0103312	21612	7.59e-82
PRKCZ (cg04314111)	rs6698042	T	C	chr1:1991954:SNP	cg04314111	-0.198611	0.018497	10680	6.79e-27
PRKCZ (cg04314111)	rs6698965	A	T	chr1:1989953:SNP	cg04314111	-0.22325	0.0160116	13461	3.47e-44
PRKCZ (cg04314111)	rs6699586	G	A	chr1:2021197:SNP	cg04314111	-0.247247	0.011994	22901	2.04e-94
PRKCZ (cg04314111)	rs6701689	C	T	chr1:2020343:SNP	cg04314111	-0.183204	0.0114999	18125	3.86e-57
PRKCZ (cg04314111)	rs7513222	A	G	chr1:2027901:SNP	cg04314111	-0.119751	0.0090195	27747	3.16e-40
PRKCZ (cg04314111)	rs75227206	G	A	chr1:1997187:SNP	cg04314111	-0.207992	0.0159599	13564	8.03e-39
PRKCZ (cg04314111)	rs7537615	T	C	chr1:2017641:SNP	cg04314111	-0.231342	0.0131888	19429	6.99e-69
PRKCZ (cg04314111)	rs75494970	T	C	chr1:1989496:SNP	cg04314111	-0.211227	0.015576	14320	6.82e-42
PRKCZ (cg04314111)	rs79468860	G	T	chr1:1995173:SNP	cg04314111	-0.212663	0.0155229	14333	1.02e-42
PRKCZ (cg04314111)	rs867308	A	G	chr1:2030977:SNP	cg04314111	-0.101995	0.0091399	26444	6.44e-29
PRKCZ (cg04314111)	rs884080	G	A	chr1:2026749:SNP	cg04314111	-0.121342	0.0093592	22718	1.93e-38
PRKCZ (cg04314111)	rs908742	A	G	chr1:2033256:SNP	cg04314111	-0.107925	0.0095255	24854	9.31e-30
LBP (cg02379079)	rs11086556	G	A	chr20:36969972:SNP	cg02379079	-0.190333	0.0161729	25111	5.66e-32
LBP (cg02379079)	rs11536943	A	G	chr20:36979726:SNP	cg02379079	-0.190579	0.0161817	25116	5.1e-32
LBP (cg02379079)	rs1780622	A	C	chr20:36981171:SNP	cg02379079	-0.149323	0.0115849	24335	5.16e-38
LBP (cg02379079)	rs2232571	C	T	chr20:36974084:SNP	cg02379079	-0.165539	0.0120316	23650	4.52e-43
LBP (cg02379079)	rs2232575	C	G	chr20:36974512:SNP	cg02379079	-0.169767	0.0117012	25115	1.07e-47
LBP (cg02379079)	rs2232578	G	A	chr20:36974715:SNP	cg02379079	-0.149839	0.0110661	26474	9.04e-42
LBP (cg02379079)	rs2232580	T	C	chr20:36974945:SNP	cg02379079	-0.195273	0.0161579	25123	1.26e-33
LBP (cg02379079)	rs5741811	A	T	chr20:36973684:SNP	cg02379079	-0.191697	0.016407	24391	1.54e-31
LBP (cg02379079)	rs6025049	A	G	chr20:36976908:SNP	cg02379079	-0.171987	0.0117786	25103	2.74e-48
LBP (cg02379079)	rs6099236	C	G	chr20:36977227:SNP	cg02379079	-0.151953	0.0114226	25104	2.23e-40
LBP (cg02379079)	rs6127776	C	T	chr20:36960600:SNP	cg02379079	0.105841	0.0103366	21735	1.32e-24
LBP (cg02379079)	rs7273717	C	T	chr20:36971709:SNP	cg02379079	0.120016	0.0090326	26474	2.75e-40
LBP (cg02379079)	rs77603326	C	T	chr20:36968507:SNP	cg02379079	-0.153144	0.0151176	25115	4.06e-24
LBP (cg02379079)	rs80229782	T	C	chr20:36968436:SNP	cg02379079	-0.15307	0.0151198	25116	4.33e-24
IRS1 (cg00912573)	chr2:226902761:D	D	I	chr2:226902761:INDEL	cg00912573	-0.0850571	0.0130349	22640	6.79e-11
IRS1 (cg00912573)	rs10194964	C	A	chr2:226898352:SNP	cg00912573	-0.0878121	0.0122042	26229	6.24e-13
IRS1 (cg00912573)	rs1518297	C	A	chr2:226899712:SNP	cg00912573	-0.0889567	0.0123457	25622	5.79e-13
IRS1 (cg00912573)	rs1518299	T	A	chr2:226900037:SNP	cg00912573	-0.0874465	0.0122003	26229	7.64e-13
IRS1 (cg00912573)	rs1851522	C	G	chr2:226901665:SNP	cg00912573	-0.0846483	0.0128445	23359	4.39e-11
LEP (cg03084214)	rs10487506	A	G	chr7:127878155:SNP	cg03084214	-0.0769114	0.0087484	26129	1.48e-18
LEP (cg03084214)	rs12536535	T	C	chr7:127879368:SNP	cg03084214	-0.0751465	0.0088961	25329	2.99e-17
LEP (cg03084214)	rs13228377	G	A	chr7:127879944:SNP	cg03084214	0.0728656	0.0088728	25336	2.17e-16
LEP (cg03084214)	rs13245201	A	G	chr7:127877744:SNP	cg03084214	-0.0770154	0.0087502	26126	1.35e-18
LEP (cg03084214)	rs4728096	C	T	chr7:127879348:SNP	cg03084214	0.0733052	0.0087471	26120	5.27e-17
LEP (cg03084214)	rs7799039	A	G	chr7:127878783:SNP	cg03084214	-0.0768953	0.0087503	26124	1.53e-18
BCL2 (cg17192381)	rs4987843	T	C	chr18:60795541:SNP	cg17192381	0.164109	0.0151738	23665	2.91e-27
BCL2 (cg17192381)	rs4987853	C	T	chr18:60793655:SNP	cg17192381	0.178143	0.0115098	24384	4.92e-54
BCL2 (cg17192381)	rs72941321	G	A	chr18:60789010:SNP	cg17192381	0.169149	0.0152196	24370	1.07e-28
BCL2 (cg17192381)	rs8086644	A	G	chr18:60788559:SNP	cg17192381	0.192599	0.0126381	24384	1.93e-52
INSR (cg23075968)	chr19:7189184:I	I	D	chr19:7189184:INDEL	cg23075968	-0.127174	0.0094919	23665	6.2e-41
INSR (cg23075968)	chr19:7190380:I	I	D	chr19:7190380:INDEL	cg23075968	-0.137038	0.0113643	16768	1.75e-33
INSR (cg23075968)	chr19:7191840:I	I	D	chr19:7191840:INDEL	cg23075968	-0.137606	0.0113607	16769	9.08e-34
INSR (cg23075968)	rs1035939	A	G	chr19:7188979:SNP	cg23075968	-0.143154	0.0094926	27257	2.17e-51
INSR (cg23075968)	rs1035940	C	G	chr19:7199978:SNP	cg23075968	-0.138388	0.0104538	22938	5.29e-40
INSR (cg23075968)	rs1035941	A	G	chr19:7199939:SNP	cg23075968	-0.135377	0.0094979	27750	4.28e-46
INSR (cg23075968)	rs1035942	A	G	chr19:7199803:SNP	cg23075968	-0.1347	0.0094944	27734	1.1e-45
INSR (cg23075968)	rs10404874	G	A	chr19:7190149:SNP	cg23075968	-0.135176	0.0088445	27237	9.82e-53
INSR (cg23075968)	rs10418342	G	T	chr19:7301011:SNP	cg23075968	0.162222	0.0145781	10455	9.19e-29
INSR (cg23075968)	rs10418839	A	G	chr19:7855781:SNP	cg23075968	0.0212832	0.010671	21721	0.0461
INSR (cg23075968)	rs10853999	C	T	chr19:7191551:SNP	cg23075968	-0.131857	0.0089834	26463	8.93e-49
INSR (cg23075968)	rs11085214	A	G	chr19:7188473:SNP	cg23075968	-0.130158	0.0089738	26451	1.14e-47
INSR (cg23075968)	rs11085215	C	T	chr19:7188538:SNP	cg23075968	-0.130451	0.0089752	26446	7.31e-48
INSR (cg23075968)	rs11085218	T	C	chr19:7201118:SNP	cg23075968	-0.127615	0.0089097	27229	1.57e-46
INSR (cg23075968)	rs11666330	C	T	chr19:7188555:SNP	cg23075968	-0.127605	0.0094865	23668	3.03e-41
INSR (cg23075968)	rs11671338	G	A	chr19:7191074:SNP	cg23075968	-0.126522	0.0093494	24390	1e-41
INSR (cg23075968)	rs11671381	G	A	chr19:7191169:SNP	cg23075968	-0.122623	0.0093985	24020	6.6e-39
INSR (cg23075968)	rs12460089	T	C	chr19:7190716:SNP	cg23075968	-0.135652	0.0088466	27228	4.55e-53
INSR (cg23075968)	rs12463045	T	C	chr19:7295964:SNP	cg23075968	-0.156334	0.0134021	19675	1.93e-31
INSR (cg23075968)	rs12974699	T	C	chr19:7187344:SNP	cg23075968	-0.141941	0.009497	27235	1.66e-50
INSR (cg23075968)	rs12978732	T	C	chr19:7302028:SNP	cg23075968	0.161923	0.0145909	10454	1.29e-28
INSR (cg23075968)	rs12984529	T	C	chr19:7276662:SNP	cg23075968	-0.0932213	0.0123877	13701	5.26e-14
INSR (cg23075968)	rs2042901	T	G	chr19:7204394:SNP	cg23075968	-0.137747	0.0097216	27693	1.42e-45
INSR (cg23075968)	rs2396187	C	T	chr19:7202220:SNP	cg23075968	-0.138139	0.0097166	27705	7.21e-46
INSR (cg23075968)	rs2860183	T	C	chr19:7189375:SNP	cg23075968	-0.132707	0.0087632	27740	8.35e-52
INSR (cg23075968)	rs34883124	A	G	chr19:7303836:SNP	cg23075968	0.198401	0.0133094	13368	2.98e-50
INSR (cg23075968)	rs4499341	C	T	chr19:7200990:SNP	cg23075968	-0.127393	0.0088794	27233	1.11e-46
INSR (cg23075968)	rs4550582	G	A	chr19:7186843:SNP	cg23075968	-0.1237	0.0093396	24390	4.84e-40
INSR (cg23075968)	rs4804368	A	G	chr19:7190290:SNP	cg23075968	-0.135202	0.0088427	27237	8.97e-53
INSR (cg23075968)	rs4804372	A	G	chr19:7191712:SNP	cg23075968	-0.142606	0.0095015	27236	6.43e-51
INSR (cg23075968)	rs4804373	A	G	chr19:7191841:SNP	cg23075968	-0.139182	0.011663	15908	7.91e-33
INSR (cg23075968)	rs4804374	A	G	chr19:7191876:SNP	cg23075968	-0.137539	0.0113646	16769	1.03e-33
INSR (cg23075968)	rs4804377	A	G	chr19:7194976:SNP	cg23075968	-0.141663	0.0095126	27216	3.7e-50
INSR (cg23075968)	rs57295319	T	C	chr19:7271235:SNP	cg23075968	-0.0802226	0.0181889	12789	1.031e-05
INSR (cg23075968)	rs62109585	G	A	chr19:7268873:SNP	cg23075968	-0.103452	0.0121471	15385	1.64e-17
INSR (cg23075968)	rs62109586	C	T	chr19:7273154:SNP	cg23075968	-0.105098	0.0123794	15390	2.07e-17
INSR (cg23075968)	rs66676032	T	G	chr19:7276162:SNP	cg23075968	-0.105971	0.0123772	15389	1.11e-17
INSR (cg23075968)	rs67054370	A	G	chr19:7276067:SNP	cg23075968	-0.106414	0.0123768	15389	8.12e-18
INSR (cg23075968)	rs67427762	T	C	chr19:7269902:SNP	cg23075968	-0.0842426	0.0178947	13225	2.505e-06
INSR (cg23075968)	rs7245757	T	C	chr19:7187628:SNP	cg23075968	-0.142235	0.0094963	27250	1.02e-50
INSR (cg23075968)	rs7254487	G	A	chr19:7269321:SNP	cg23075968	-0.105474	0.0123163	15387	1.09e-17
INSR (cg23075968)	rs72988615	T	G	chr19:7276426:SNP	cg23075968	-0.0813428	0.0192887	11282	2.474e-05
INSR (cg23075968)	rs72990704	A	G	chr19:7297473:SNP	cg23075968	0.191838	0.0143245	11404	6.71e-41
INSR (cg23075968)	rs74176226	T	C	chr19:7296563:SNP	cg23075968	0.194456	0.0143673	11404	9.77e-42
INSR (cg23075968)	rs7507655	A	C	chr19:7300237:SNP	cg23075968	0.196562	0.0143651	11404	1.28e-42
INSR (cg23075968)	rs7508143	C	T	chr19:7300868:SNP	cg23075968	0.195814	0.0143526	11404	2.22e-42
INSR (cg23075968)	rs8106700	A	G	chr19:7200558:SNP	cg23075968	-0.134855	0.0094985	27736	9.5e-46
INSR (cg23075968)	rs8112914	T	C	chr19:7302602:SNP	cg23075968	0.190973	0.0143433	11402	1.91e-40
COL4A1 (cg10908116)	rs16975708	A	G	chr13:110885280:SNP	cg10908116	-0.191583	0.0148575	21646	4.82e-38
COL4A1 (cg10908116)	rs41275104	G	A	chr13:110895092:SNP	cg10908116	-0.0936119	0.0148056	15436	2.57e-10
COL4A1 (cg10908116)	rs475520	C	T	chr13:110891735:SNP	cg10908116	-0.113168	0.0161019	13967	2.09e-12
COL4A1 (cg10908116)	rs536195	C	T	chr13:110889727:SNP	cg10908116	-0.121796	0.0170804	12627	9.98e-13
COL4A1 (cg10908116)	rs55698841	G	A	chr13:110893414:SNP	cg10908116	-0.111149	0.0152283	15436	2.9e-13
COL4A1 (cg10908116)	rs56066148	G	A	chr13:110894324:SNP	cg10908116	-0.0936276	0.0148015	15436	2.52e-10
COL4A1 (cg10908116)	rs56081954	G	T	chr13:110893548:SNP	cg10908116	-0.0935064	0.0147996	15436	2.65e-10
COL4A1 (cg10908116)	rs561168	T	C	chr13:110884208:SNP	cg10908116	-0.156601	0.0151628	24384	5.27e-25
COL4A1 (cg10908116)	rs56366911	C	T	chr13:110894249:SNP	cg10908116	-0.0937188	0.0147968	15436	2.39e-10
COL4A1 (cg10908116)	rs604733	C	T	chr13:110892307:SNP	cg10908116	-0.108645	0.0159027	14311	8.38e-12
COL4A1 (cg10908116)	rs61963281	T	C	chr13:110883774:SNP	cg10908116	-0.153675	0.0155971	23758	6.66e-23
COL4A1 (cg10908116)	rs61963290	A	T	chr13:110884861:SNP	cg10908116	-0.158812	0.0153566	24364	4.57e-25
COL4A1 (cg10908116)	rs61963295	C	T	chr13:110891123:SNP	cg10908116	-0.113384	0.0161345	13967	2.1e-12
COL4A1 (cg10908116)	rs6492247	T	C	chr13:110884920:SNP	cg10908116	-0.189389	0.014279	23334	3.77e-40
COL4A1 (cg10908116)	rs6492249	C	T	chr13:110890527:SNP	cg10908116	-0.112758	0.0161356	13967	2.79e-12
COL4A1 (cg10908116)	rs6492250	G	C	chr13:110891822:SNP	cg10908116	-0.114054	0.0161228	13967	1.51e-12
COL4A1 (cg10908116)	rs6492251	T	C	chr13:110891841:SNP	cg10908116	-0.114054	0.0161228	13967	1.51e-12
COL4A1 (cg10908116)	rs7331362	T	C	chr13:110891589:SNP	cg10908116	-0.114022	0.0161245	13967	1.53e-12
COL4A1 (cg10908116)	rs7332643	C	T	chr13:110891516:SNP	cg10908116	-0.113381	0.0161296	13965	2.08e-12
COL4A1 (cg10908116)	rs7332644	C	T	chr13:110891520:SNP	cg10908116	-0.11353	0.0161287	13966	1.94e-12
COL4A1 (cg10908116)	rs7989246	T	C	chr13:110890944:SNP	cg10908116	-0.1131	0.0161361	13967	0
COL4A1 (cg10908116)	rs7989549	A	G	chr13:110890966:SNP	cg10908116	-0.113429	0.0161359	13967	2.07e-12
COL4A1 (cg10908116)	rs7995509	T	C	chr13:110891924:SNP	cg10908116	-0.114307	0.0161174	13967	1.32e-12
COL4A1 (cg10908116)	rs7995598	G	A	chr13:110892103:SNP	cg10908116	-0.113307	0.0161403	13965	2.22e-12
COL4A1 (cg10908116)	rs7995601	G	A	chr13:110892105:SNP	cg10908116	-0.113307	0.0161403	13965	2.22e-12
COL4A1 (cg10908116)	rs7995873	A	G	chr13:110892022:SNP	cg10908116	-0.113281	0.016134	13965	2.2e-12
COL4A1 (cg10908116)	rs7996908	G	T	chr13:110891981:SNP	cg10908116	-0.110306	0.0159309	14311	4.39e-12
COL4A1 (cg10908116)	rs913745	T	A	chr13:110885980:SNP	cg10908116	-0.115167	0.0161218	13434	9.1e-13
COL4A1 (cg10908116)	rs923945	C	G	chr13:110886598:SNP	cg10908116	-0.125591	0.0153156	14666	2.4e-16
COL4A1 (cg10908116)	rs923946	C	T	chr13:110886594:SNP	cg10908116	-0.12588	0.0152503	14673	1.53e-16
COL4A1 (cg10908116)	rs9583474	C	A	chr13:110895400:SNP	cg10908116	-0.0933488	0.0148062	15435	2.89e-10
GHRL (cg04924511)	rs1063429	A	T	chr3:10320968:SNP	cg04924511	-0.116343	0.00854	27241	2.91e-42
GHRL (cg04924511)	rs1076080	G	A	chr3:10400266:SNP	cg04924511	0.0419757	0.0115367	27741	0.0002743
GHRL (cg04924511)	rs1144911	A	G	chr3:10234065:SNP	cg04924511	-0.0997333	0.008666	27750	1.2e-30
GHRL (cg04924511)	rs11465892	T	C	chr3:10254642:SNP	cg04924511	-0.0897645	0.0088385	27222	3.11e-24
GHRL (cg04924511)	rs11465897	A	C	chr3:10254797:SNP	cg04924511	-0.090182	0.008751	27748	6.67e-25
GHRL (cg04924511)	rs11465909	T	C	chr3:10261295:SNP	cg04924511	-0.0878537	0.0100531	21217	2.35e-18
GHRL (cg04924511)	rs1169668	T	C	chr3:10224700:SNP	cg04924511	-0.0911022	0.0093113	24091	1.32e-22
GHRL (cg04924511)	rs11707074	T	C	chr3:10292643:SNP	cg04924511	0.110993	0.0094478	27254	7.23e-32
GHRL (cg04924511)	rs11709512	T	C	chr3:10289316:SNP	cg04924511	0.108281	0.009457	27749	2.35e-30
GHRL (cg04924511)	rs11712361	T	G	chr3:10302829:SNP	cg04924511	0.100502	0.0105331	26721	1.41e-21
GHRL (cg04924511)	rs12491091	T	C	chr3:10257260:SNP	cg04924511	-0.0889971	0.0087617	27719	3.07e-24
GHRL (cg04924511)	rs13058968	C	T	chr3:10254176:SNP	cg04924511	-0.0902161	0.0087497	27735	0
GHRL (cg04924511)	rs13067188	T	G	chr3:10252210:SNP	cg04924511	-0.088448	0.0088323	27237	1.32e-23
GHRL (cg04924511)	rs13071035	G	A	chr3:10418330:SNP	cg04924511	0.037444	0.0088199	27249	2.182e-05
GHRL (cg04924511)	rs13078669	G	A	chr3:10254162:SNP	cg04924511	-0.0902449	0.0087492	27735	6.05e-25
GHRL (cg04924511)	rs149162	C	T	chr3:10342262:SNP	cg04924511	-0.0899381	0.0086946	27743	4.45e-25
GHRL (cg04924511)	rs151731	A	G	chr3:10338256:SNP	cg04924511	-0.0903045	0.0089285	26463	4.78e-24
GHRL (cg04924511)	rs151759	C	G	chr3:10314602:SNP	cg04924511	0.129383	0.0090628	27002	3.08e-46
GHRL (cg04924511)	rs154235	G	A	chr3:10347707:SNP	cg04924511	-0.0913884	0.0087924	27235	2.64e-25
GHRL (cg04924511)	rs154236	C	T	chr3:10356314:SNP	cg04924511	-0.0930922	0.0087538	27257	2.06e-26
GHRL (cg04924511)	rs154239	T	G	chr3:10364793:SNP	cg04924511	-0.0865892	0.0089804	26444	5.32e-22
GHRL (cg04924511)	rs154240	C	T	chr3:10362292:SNP	cg04924511	-0.0863793	0.0089855	26441	7.04e-22
GHRL (cg04924511)	rs154242	G	A	chr3:10382148:SNP	cg04924511	-0.0754768	0.009013	24997	5.56e-17
GHRL (cg04924511)	rs154243	A	G	chr3:10381784:SNP	cg04924511	-0.0838924	0.0091905	24996	6.97e-20
GHRL (cg04924511)	rs1618260	C	T	chr3:10400264:SNP	cg04924511	0.0420226	0.0115363	27743	0.0002699
GHRL (cg04924511)	rs1630999	C	G	chr3:10305551:SNP	cg04924511	0.114609	0.008738	27212	2.66e-39
GHRL (cg04924511)	rs1642730	T	C	chr3:10282357:SNP	cg04924511	-0.102869	0.0094431	23642	1.24e-27
GHRL (cg04924511)	rs1642735	C	T	chr3:10268390:SNP	cg04924511	-0.105343	0.0094113	24134	4.4e-29
GHRL (cg04924511)	rs1642974	G	A	chr3:10308326:SNP	cg04924511	0.0990216	0.0091255	27254	1.97e-27
GHRL (cg04924511)	rs1642975	A	G	chr3:10308525:SNP	cg04924511	0.09423	0.0093591	26438	7.63e-24
GHRL (cg04924511)	rs164938	T	G	chr3:10315103:SNP	cg04924511	0.0916534	0.0086965	27746	5.7e-26
GHRL (cg04924511)	rs164939	G	C	chr3:10316760:SNP	cg04924511	0.106411	0.0099412	27737	9.74e-27
GHRL (cg04924511)	rs1658704	C	G	chr3:10407045:SNP	cg04924511	0.0497269	0.0085908	27230	7.11e-09
GHRL (cg04924511)	rs1681671	C	T	chr3:10247811:SNP	cg04924511	-0.087881	0.0090776	25730	3.63e-22
GHRL (cg04924511)	rs168529	A	G	chr3:10314153:SNP	cg04924511	-0.122238	0.0089061	24994	7.17e-43
GHRL (cg04924511)	rs171336	T	G	chr3:10325750:SNP	cg04924511	-0.114505	0.0092728	24996	4.97e-35
GHRL (cg04924511)	rs171337	T	C	chr3:10382111:SNP	cg04924511	-0.0749588	0.0090159	24996	9.25e-17
GHRL (cg04924511)	rs171407	G	A	chr3:10326169:SNP	cg04924511	-0.115469	0.0084853	27748	3.58e-42
GHRL (cg04924511)	rs171434	T	C	chr3:10287253:SNP	cg04924511	-0.101363	0.0088449	27227	2.09e-30
GHRL (cg04924511)	rs173359	G	A	chr3:10317277:SNP	cg04924511	-0.122913	0.0085422	27238	6.07e-47
GHRL (cg04924511)	rs183604	A	G	chr3:10287601:SNP	cg04924511	-0.0991866	0.008813	27212	2.2e-29
GHRL (cg04924511)	rs187675	T	C	chr3:10400959:SNP	cg04924511	0.0400074	0.0115237	27749	0.0005171
GHRL (cg04924511)	rs2072577	A	G	chr3:10290839:SNP	cg04924511	0.108285	0.0095356	27242	6.94e-30
GHRL (cg04924511)	rs2075355	A	G	chr3:10320865:SNP	cg04924511	0.126831	0.0089545	27750	0
GHRL (cg04924511)	rs2241310	G	T	chr3:10296296:SNP	cg04924511	0.0887597	0.0097692	24033	1.03e-19
GHRL (cg04924511)	rs2241312	G	A	chr3:10301300:SNP	cg04924511	0.100318	0.0094407	26463	2.26e-26
GHRL (cg04924511)	rs2270452	T	C	chr3:10291653:SNP	cg04924511	0.110889	0.0094448	27255	7.88e-32
GHRL (cg04924511)	rs2270453	C	G	chr3:10291785:SNP	cg04924511	0.110802	0.0094456	27254	8.89e-32
GHRL (cg04924511)	rs241506	G	C	chr3:10367604:SNP	cg04924511	-0.08622	0.0088458	27219	1.9e-22
GHRL (cg04924511)	rs241507	C	T	chr3:10366801:SNP	cg04924511	-0.0859494	0.0089289	26448	6.21e-22
GHRL (cg04924511)	rs242375	C	G	chr3:10309533:SNP	cg04924511	0.103966	0.0100939	27208	7.05e-25
GHRL (cg04924511)	rs242724	C	A	chr3:10285888:SNP	cg04924511	-0.102559	0.008762	27748	1.2e-31
GHRL (cg04924511)	rs242725	A	G	chr3:10285868:SNP	cg04924511	-0.102826	0.0088518	27249	3.4e-31
GHRL (cg04924511)	rs242728	T	C	chr3:10319540:SNP	cg04924511	0.106448	0.0099388	27741	9.1e-27
GHRL (cg04924511)	rs242729	T	G	chr3:10319262:SNP	cg04924511	0.10621	0.0099395	27737	1.19e-26
GHRL (cg04924511)	rs242730	G	A	chr3:10318542:SNP	cg04924511	0.122078	0.0090918	26947	4.19e-41
GHRL (cg04924511)	rs242732	T	C	chr3:10314444:SNP	cg04924511	-0.110702	0.0087388	26461	8.92e-37
GHRL (cg04924511)	rs242734	G	T	chr3:10313006:SNP	cg04924511	0.107455	0.0100711	27234	1.41e-26
GHRL (cg04924511)	rs2543998	C	T	chr3:10304508:SNP	cg04924511	0.115358	0.0087299	27214	7.27e-40
GHRL (cg04924511)	rs2544000	C	T	chr3:10306846:SNP	cg04924511	0.116774	0.0089373	25946	5.16e-39
GHRL (cg04924511)	rs2544005	C	T	chr3:10323258:SNP	cg04924511	0.13047	0.0094267	24271	1.45e-43
GHRL (cg04924511)	rs2544008	A	T	chr3:10329598:SNP	cg04924511	-0.137924	0.010879	16750	7.83e-37
GHRL (cg04924511)	rs2544009	A	G	chr3:10293428:SNP	cg04924511	-0.103046	0.0092887	24995	1.35e-28
GHRL (cg04924511)	rs2629458	G	T	chr3:10262967:SNP	cg04924511	-0.101356	0.0099489	21486	2.25e-24
GHRL (cg04924511)	rs26310	C	T	chr3:10372840:SNP	cg04924511	0.0715729	0.0093456	25781	1.88e-14
GHRL (cg04924511)	rs2675490	A	G	chr3:10269089:SNP	cg04924511	-0.104745	0.009405	24135	8.27e-29
GHRL (cg04924511)	rs26796	A	G	chr3:10415314:SNP	cg04924511	-0.0427661	0.0089668	24994	1.848e-06
GHRL (cg04924511)	rs26799	A	G	chr3:10377417:SNP	cg04924511	-0.0866628	0.0092186	24993	5.41e-21
GHRL (cg04924511)	rs26800	G	A	chr3:10377511:SNP	cg04924511	-0.0863807	0.0092194	24994	7.29e-21
GHRL (cg04924511)	rs27380	C	T	chr3:10374195:SNP	cg04924511	-0.0852806	0.009202	24995	1.9e-20
GHRL (cg04924511)	rs27647	C	T	chr3:10332468:SNP	cg04924511	-0.0896935	0.0091638	24978	1.27e-22
GHRL (cg04924511)	rs27667	G	T	chr3:10377312:SNP	cg04924511	-0.0858701	0.0092111	24995	1.14e-20
GHRL (cg04924511)	rs28131	T	C	chr3:10380209:SNP	cg04924511	-0.0740199	0.0089945	24991	1.88e-16
GHRL (cg04924511)	rs28449552	G	C	chr3:10227045:SNP	cg04924511	-0.0966992	0.0092922	24090	2.32e-25
GHRL (cg04924511)	rs28600895	A	G	chr3:10227098:SNP	cg04924511	-0.0973856	0.009297	24089	1.13e-25
GHRL (cg04924511)	rs2928089	A	G	chr3:10224154:SNP	cg04924511	-0.0909835	0.0093226	24090	1.68e-22
GHRL (cg04924511)	rs2928090	C	G	chr3:10224157:SNP	cg04924511	-0.0904152	0.0093185	24090	2.93e-22
GHRL (cg04924511)	rs3204477	G	T	chr3:10321229:SNP	cg04924511	0.105802	0.0099418	27740	1.9e-26
GHRL (cg04924511)	rs33266	T	C	chr3:10376716:SNP	cg04924511	-0.0862235	0.0092125	24991	8.02e-21
GHRL (cg04924511)	rs33268	T	C	chr3:10396084:SNP	cg04924511	0.0449807	0.0117717	27219	0.0001329
GHRL (cg04924511)	rs34934317	A	G	chr3:10255891:SNP	cg04924511	-0.0929113	0.0088738	27247	1.18e-25
GHRL (cg04924511)	rs35675	C	G	chr3:10375357:SNP	cg04924511	-0.0850516	0.0092052	24996	2.48e-20
GHRL (cg04924511)	rs35676	C	G	chr3:10375841:SNP	cg04924511	-0.0853628	0.0092086	24995	1.86e-20
GHRL (cg04924511)	rs35679	T	C	chr3:10330576:SNP	cg04924511	0.104057	0.0106209	26433	1.16e-22
GHRL (cg04924511)	rs35680	C	T	chr3:10330564:SNP	cg04924511	-0.133113	0.0085385	27244	8.54e-55
GHRL (cg04924511)	rs35681	T	C	chr3:10329377:SNP	cg04924511	-0.132738	0.0085368	27257	1.62e-54
GHRL (cg04924511)	rs35682	G	A	chr3:10328782:SNP	cg04924511	-0.132263	0.0085416	27257	4.42e-54
GHRL (cg04924511)	rs35683	A	C	chr3:10328250:SNP	cg04924511	-0.129914	0.0085315	27255	2.32e-52
GHRL (cg04924511)	rs35684	G	A	chr3:10326686:SNP	cg04924511	0.109895	0.0095846	27217	1.96e-30
GHRL (cg04924511)	rs378630	T	G	chr3:10295847:SNP	cg04924511	-0.103177	0.008912	24973	5.37e-31
GHRL (cg04924511)	rs3846104	C	G	chr3:10292114:SNP	cg04924511	0.113775	0.0087321	27249	8.31e-39
GHRL (cg04924511)	rs3846105	C	A	chr3:10293314:SNP	cg04924511	0.113536	0.0087372	27212	1.31e-38
GHRL (cg04924511)	rs394558	A	G	chr3:10302172:SNP	cg04924511	0.115688	0.0086418	27742	7.19e-41
GHRL (cg04924511)	rs39640	A	G	chr3:10398905:SNP	cg04924511	0.0442158	0.0115796	27719	0.0001343
GHRL (cg04924511)	rs402592	A	G	chr3:10302565:SNP	cg04924511	0.114874	0.0086442	27739	2.68e-40
GHRL (cg04924511)	rs419211	A	G	chr3:10295682:SNP	cg04924511	0.117623	0.00914	24995	6.72e-38
GHRL (cg04924511)	rs421428	T	C	chr3:10295605:SNP	cg04924511	0.111727	0.0092585	24994	1.57e-33
GHRL (cg04924511)	rs42451	T	C	chr3:10330377:SNP	cg04924511	0.109895	0.0096888	27257	8.09e-30
GHRL (cg04924511)	rs439483	C	G	chr3:10302395:SNP	cg04924511	0.115997	0.0086377	27733	4.08e-41
GHRL (cg04924511)	rs451952	C	T	chr3:10302369:SNP	cg04924511	0.115476	0.0086424	27739	1.02e-40
GHRL (cg04924511)	rs4684675	G	T	chr3:10319720:SNP	cg04924511	0.10652	0.0099378	27740	8.32e-27
GHRL (cg04924511)	rs510210	T	C	chr3:10466803:SNP	cg04924511	0.036677	0.0085422	27204	1.758e-05
GHRL (cg04924511)	rs514658	T	C	chr3:10321734:SNP	cg04924511	0.106926	0.009942	27750	5.61e-27
GHRL (cg04924511)	rs55970333	C	G	chr3:10413341:SNP	cg04924511	-0.0504012	0.0085644	27212	3.98e-09
GHRL (cg04924511)	rs57103403	A	G	chr3:10251765:SNP	cg04924511	-0.0883468	0.0088317	27236	1.47e-23
GHRL (cg04924511)	rs582868	A	G	chr3:10323781:SNP	cg04924511	0.134604	0.0088873	27249	8.08e-52
GHRL (cg04924511)	rs609157	C	T	chr3:10304829:SNP	cg04924511	0.113297	0.0090815	24982	1.01e-35
GHRL (cg04924511)	rs62240062	A	G	chr3:10244431:SNP	cg04924511	-0.0898657	0.0090378	27204	2.7e-23
GHRL (cg04924511)	rs62240064	T	C	chr3:10250173:SNP	cg04924511	-0.0919547	0.0088774	27240	3.84e-25
GHRL (cg04924511)	rs62240065	A	C	chr3:10250271:SNP	cg04924511	-0.0918384	0.0088777	27239	4.41e-25
GHRL (cg04924511)	rs622727	C	T	chr3:10305556:SNP	cg04924511	0.117306	0.0088079	26698	1.81e-40
GHRL (cg04924511)	rs6442166	C	T	chr3:10415213:SNP	cg04924511	0.0490032	0.0085941	27189	0
GHRL (cg04924511)	rs6766117	G	A	chr3:10254488:SNP	cg04924511	-0.0931472	0.010862	18316	9.86e-18
GHRL (cg04924511)	rs6781468	A	G	chr3:10304624:SNP	cg04924511	0.100226	0.0105659	26702	2.41e-21
GHRL (cg04924511)	rs696221	C	T	chr3:10342876:SNP	cg04924511	-0.0658749	0.0085531	27257	1.34e-14
GHRL (cg04924511)	rs703907	G	A	chr3:10396754:SNP	cg04924511	0.0433639	0.0115929	27703	0.0001836
GHRL (cg04924511)	rs703908	G	T	chr3:10395930:SNP	cg04924511	0.0435019	0.0115884	27708	0.0001741
GHRL (cg04924511)	rs703912	G	A	chr3:10391426:SNP	cg04924511	0.0413571	0.0116499	24456	0.0003853
GHRL (cg04924511)	rs708032	A	G	chr3:10242343:SNP	cg04924511	-0.0960507	0.0093047	24995	5.56e-25
GHRL (cg04924511)	rs708035	T	A	chr3:10276163:SNP	cg04924511	-0.103555	0.0090039	26346	1.3e-30
GHRL (cg04924511)	rs73030434	A	T	chr3:10307772:SNP	cg04924511	0.101026	0.0104795	27227	5.4e-22
GHRL (cg04924511)	rs741494	G	A	chr3:10418039:SNP	cg04924511	0.0364801	0.0088187	27247	3.524e-05
GHRL (cg04924511)	rs741495	C	T	chr3:10417929:SNP	cg04924511	0.0370551	0.0088231	27257	2.672e-05
GHRL (cg04924511)	rs7613361	G	A	chr3:10254472:SNP	cg04924511	-0.0929126	0.0108688	18316	1.25e-17
GHRL (cg04924511)	rs7637850	G	A	chr3:10383514:SNP	cg04924511	0.0457369	0.0134844	24998	0.0006943
GHRL (cg04924511)	rs7647843	C	T	chr3:10290144:SNP	cg04924511	0.113361	0.0087352	27220	1.64e-38
GHRL (cg04924511)	rs775018	A	G	chr3:10400145:SNP	cg04924511	-0.0657437	0.0086149	27246	2.32e-14
GHRL (cg04924511)	rs775019	T	C	chr3:10400253:SNP	cg04924511	0.0421826	0.0115388	27740	0.0002565
GHRL (cg04924511)	rs776509	C	A	chr3:10283550:SNP	cg04924511	-0.100493	0.0088419	27235	6.21e-30
GHRL (cg04924511)	rs776804	C	A	chr3:10226982:SNP	cg04924511	-0.0918782	0.0092051	24090	1.84e-23
GHRL (cg04924511)	rs776805	C	T	chr3:10227109:SNP	cg04924511	-0.0944881	0.0093384	23365	4.59e-24
GHRL (cg04924511)	rs778039	A	G	chr3:10273736:SNP	cg04924511	-0.105629	0.009519	23415	1.3e-28
GHRL (cg04924511)	rs778041	T	G	chr3:10272181:SNP	cg04924511	-0.100553	0.0089938	26347	0
GHRL (cg04924511)	rs778042	A	T	chr3:10281647:SNP	cg04924511	-0.0982041	0.0088644	27234	1.6e-28
GHRL (cg04924511)	rs778043	A	G	chr3:10281590:SNP	cg04924511	-0.0994796	0.0092394	24991	4.93e-27
GHRL (cg04924511)	rs778044	C	T	chr3:10280233:SNP	cg04924511	-0.0983086	0.0088643	27239	1.4e-28
GHRL (cg04924511)	rs796552	A	G	chr3:10283716:SNP	cg04924511	-0.10028	0.0088436	27238	8.39e-30
GHRL (cg04924511)	rs79930659	T	G	chr3:10249775:SNP	cg04924511	-0.0915918	0.0088769	27244	5.85e-25
GHRL (cg04924511)	rs9809926	T	C	chr3:10282346:SNP	cg04924511	-0.0961723	0.0097805	22113	8.11e-23
GHRL (cg04924511)	rs9849491	C	G	chr3:10228847:SNP	cg04924511	-0.101478	0.0091375	24994	1.18e-28
GHRL (cg04924511)	rs9862553	T	C	chr3:10236121:SNP	cg04924511	-0.0985336	0.0087434	27218	1.86e-29
GHRL (cg04924511)	rs9864671	C	T	chr3:10282078:SNP	cg04924511	-0.100141	0.0092257	24993	1.9e-27
IGF1R (cg18542304)	rs7182976	C	A	chr15:99296656:SNP	cg18542304	0.0282273	0.0096877	21803	0.003571
IGF1R (cg18542304)	rs8027767	C	A	chr15:99297503:SNP	cg18542304	0.0419082	0.0094104	23347	8.451e-06
IGF1R (cg18542304)	rs8041224	T	C	chr15:99297665:SNP	cg18542304	0.0386851	0.0094607	23288	4.332e-05
VEGFC (cg22658311)	rs10227978	C	T	chr7:51202379:SNP	cg22658311	-0.213489	0.0161657	26456	8.07e-40
VEGFC (cg22658311)	rs10228318	T	C	chr7:51199584:SNP	cg22658311	-0.241237	0.0171869	27184	9.37e-45
VEGFC (cg22658311)	rs10230035	C	T	chr7:51272723:SNP	cg22658311	-0.239147	0.0166286	27698	6.75e-47
VEGFC (cg22658311)	rs10231264	C	T	chr7:51202727:SNP	cg22658311	-0.216738	0.0160197	27232	1.05e-41
VEGFC (cg22658311)	rs10231416	G	T	chr7:51213607:SNP	cg22658311	-0.216513	0.0157472	27732	5.14e-43
VEGFC (cg22658311)	rs10236935	G	A	chr7:51240364:SNP	cg22658311	-0.239128	0.0164898	27729	1.18e-47
VEGFC (cg22658311)	rs10241313	C	T	chr7:51200093:SNP	cg22658311	-0.214841	0.0160387	27200	6.45e-41
VEGFC (cg22658311)	rs10241691	C	T	chr7:51280996:SNP	cg22658311	-0.235968	0.016521	27690	2.8e-46
VEGFC (cg22658311)	rs10245444	A	G	chr7:51286858:SNP	cg22658311	-0.239772	0.0168236	27195	4.35e-46
VEGFC (cg22658311)	rs10245732	A	G	chr7:51287073:SNP	cg22658311	-0.239772	0.0168236	27195	4.35e-46
VEGFC (cg22658311)	rs10250197	G	C	chr7:51219867:SNP	cg22658311	-0.244657	0.0166163	27724	4.52e-49
VEGFC (cg22658311)	rs10253395	T	C	chr7:51286269:SNP	cg22658311	-0.239863	0.016822	27195	3.95e-46
VEGFC (cg22658311)	rs10254323	C	T	chr7:51254017:SNP	cg22658311	-0.240383	0.0164756	27722	3.24e-48
VEGFC (cg22658311)	rs10256402	C	T	chr7:51208903:SNP	cg22658311	-0.215505	0.0158503	27727	4.21e-42
VEGFC (cg22658311)	rs10258600	T	A	chr7:51225665:SNP	cg22658311	-0.242359	0.0165325	27724	1.17e-48
VEGFC (cg22658311)	rs10264920	C	G	chr7:51212538:SNP	cg22658311	-0.215407	0.0157806	27725	2.02e-42
VEGFC (cg22658311)	rs10268807	C	G	chr7:51213293:SNP	cg22658311	-0.215223	0.0157639	27720	1.94e-42
VEGFC (cg22658311)	rs10277336	A	G	chr7:51215365:SNP	cg22658311	-0.217776	0.0158455	27722	5.56e-43
VEGFC (cg22658311)	rs10278611	A	G	chr7:51240529:SNP	cg22658311	-0.240708	0.0164966	27729	3.19e-48
VEGFC (cg22658311)	rs10280348	A	G	chr7:51251544:SNP	cg22658311	-0.240489	0.0164948	27729	3.78e-48
VEGFC (cg22658311)	rs10488354	G	A	chr7:51253477:SNP	cg22658311	-0.240557	0.0165192	27730	4.89e-48
VEGFC (cg22658311)	rs10488355	A	C	chr7:51253943:SNP	cg22658311	-0.22472	0.0221288	16530	3.15e-24
VEGFC (cg22658311)	rs111328781	T	C	chr7:51223020:SNP	cg22658311	-0.246904	0.0166493	27724	9.41e-50
VEGFC (cg22658311)	rs111341373	C	T	chr7:51241042:SNP	cg22658311	-0.242098	0.0165592	27730	0
VEGFC (cg22658311)	rs112120837	G	A	chr7:51213108:SNP	cg22658311	-0.219354	0.0158148	27189	9.61e-44
VEGFC (cg22658311)	rs113012784	A	G	chr7:51270733:SNP	cg22658311	-0.241355	0.0166026	27727	7.04e-48
VEGFC (cg22658311)	rs113337447	C	T	chr7:51257707:SNP	cg22658311	-0.240492	0.0165373	27728	6.53e-48
VEGFC (cg22658311)	rs113571125	T	C	chr7:51215773:SNP	cg22658311	-0.222033	0.016163	26426	6.08e-43
VEGFC (cg22658311)	rs113674789	T	C	chr7:51250081:SNP	cg22658311	-0.239987	0.0165198	27730	8.15e-48
VEGFC (cg22658311)	rs113916171	A	G	chr7:51190564:SNP	cg22658311	-0.22451	0.0170931	27205	2.09e-39
VEGFC (cg22658311)	rs140388824	C	A	chr7:51210217:SNP	cg22658311	-0.217088	0.0158824	27726	1.57e-42
VEGFC (cg22658311)	rs142291981	T	C	chr7:51212986:SNP	cg22658311	-0.216262	0.015849	27726	2.16e-42
VEGFC (cg22658311)	rs1437489	A	G	chr7:51238735:SNP	cg22658311	-0.240171	0.0165104	27728	6.13e-48
VEGFC (cg22658311)	rs144820272	C	A	chr7:51245883:SNP	cg22658311	-0.240498	0.0169184	26995	7.37e-46
VEGFC (cg22658311)	rs144820789	A	G	chr7:51250168:SNP	cg22658311	-0.239987	0.0165198	27730	8.15e-48
VEGFC (cg22658311)	rs17134182	A	G	chr7:51257789:SNP	cg22658311	-0.23765	0.0164612	27727	3.03e-47
VEGFC (cg22658311)	rs17554642	G	A	chr7:51230376:SNP	cg22658311	-0.241855	0.0165488	27730	2.27e-48
VEGFC (cg22658311)	rs2118306	T	C	chr7:51230648:SNP	cg22658311	-0.237602	0.0163959	27732	1.37e-47
VEGFC (cg22658311)	rs2118307	A	G	chr7:51230412:SNP	cg22658311	-0.240472	0.0164865	27729	3.45e-48
VEGFC (cg22658311)	rs2164739	G	A	chr7:51230832:SNP	cg22658311	-0.236924	0.0163981	27732	2.57e-47
VEGFC (cg22658311)	rs28542281	C	T	chr7:51262045:SNP	cg22658311	-0.241003	0.016555	27726	5.22e-48
VEGFC (cg22658311)	rs28631539	A	G	chr7:51225484:SNP	cg22658311	-0.242365	0.016531	27724	1.14e-48
VEGFC (cg22658311)	rs28648004	G	A	chr7:51245385:SNP	cg22658311	-0.236462	0.0163799	27712	3.07e-47
VEGFC (cg22658311)	rs28649393	G	A	chr7:51220640:SNP	cg22658311	-0.244743	0.0166146	27724	4.1e-49
VEGFC (cg22658311)	rs28673626	G	T	chr7:51257338:SNP	cg22658311	-0.237875	0.0164059	27728	1.22e-47
VEGFC (cg22658311)	rs28731421	C	T	chr7:51257880:SNP	cg22658311	-0.237526	0.016405	27729	1.65e-47
VEGFC (cg22658311)	rs28833255	G	A	chr7:51263829:SNP	cg22658311	-0.237144	0.0164189	27727	2.76e-47
VEGFC (cg22658311)	rs4947574	T	C	chr7:51203365:SNP	cg22658311	-0.216468	0.0157789	27713	7.83e-43
VEGFC (cg22658311)	rs4947575	C	T	chr7:51203557:SNP	cg22658311	-0.216606	0.0157841	27713	7.39e-43
VEGFC (cg22658311)	rs4948195	A	G	chr7:51207720:SNP	cg22658311	-0.216463	0.0158843	27725	2.75e-42
VEGFC (cg22658311)	rs55699611	T	C	chr7:51259907:SNP	cg22658311	-0.242547	0.0165696	27727	1.61e-48
VEGFC (cg22658311)	rs55731433	C	T	chr7:51244066:SNP	cg22658311	-0.242117	0.0165577	27730	2.01e-48
VEGFC (cg22658311)	rs55735401	C	T	chr7:51214693:SNP	cg22658311	-0.216648	0.0158322	27722	1.26e-42
VEGFC (cg22658311)	rs55780119	T	C	chr7:51207226:SNP	cg22658311	-0.216597	0.0158843	27724	2.45e-42
VEGFC (cg22658311)	rs56160471	C	T	chr7:51207452:SNP	cg22658311	-0.244607	0.0169265	27239	2.47e-47
VEGFC (cg22658311)	rs56169471	T	C	chr7:51183756:SNP	cg22658311	-0.229345	0.0173729	27232	8.62e-40
VEGFC (cg22658311)	rs56217063	G	A	chr7:51246846:SNP	cg22658311	-0.239589	0.0164764	27729	6.63e-48
VEGFC (cg22658311)	rs56255786	C	T	chr7:51227989:SNP	cg22658311	-0.241577	0.0165337	27730	2.38e-48
VEGFC (cg22658311)	rs56263655	A	G	chr7:51253767:SNP	cg22658311	-0.240557	0.0165192	27730	4.89e-48
VEGFC (cg22658311)	rs56978387	C	A	chr7:51179121:SNP	cg22658311	-0.216052	0.0168862	27233	1.76e-37
VEGFC (cg22658311)	rs60681778	C	T	chr7:51177812:SNP	cg22658311	-0.21475	0.0168449	27234	3.17e-37
VEGFC (cg22658311)	rs6952129	C	T	chr7:51252071:SNP	cg22658311	-0.24148	0.0164912	27729	1.49e-48
VEGFC (cg22658311)	rs714496	A	T	chr7:51218713:SNP	cg22658311	-0.243762	0.0165357	27722	3.49e-49
VEGFC (cg22658311)	rs727218	A	G	chr7:51200408:SNP	cg22658311	-0.215479	0.0161323	27205	1.08e-40
VEGFC (cg22658311)	rs73697815	G	A	chr7:51221762:SNP	cg22658311	-0.245085	0.0166133	27724	2.97e-49
VEGFC (cg22658311)	rs73697820	C	T	chr7:51231729:SNP	cg22658311	-0.241202	0.0165345	27729	3.36e-48
VEGFC (cg22658311)	rs73697822	C	T	chr7:51242279:SNP	cg22658311	-0.238316	0.0164029	27731	7.95e-48
VEGFC (cg22658311)	rs73697824	T	C	chr7:51249404:SNP	cg22658311	-0.24011	0.0165197	27730	7.3e-48
VEGFC (cg22658311)	rs73697829	C	G	chr7:51274591:SNP	cg22658311	-0.239071	0.01662	27692	6.47e-47
VEGFC (cg22658311)	rs74439978	A	T	chr7:51202657:SNP	cg22658311	-0.217868	0.0160503	27234	5.71e-42
VEGFC (cg22658311)	rs74470481	A	G	chr7:51239752:SNP	cg22658311	-0.241756	0.0165581	27730	2.79e-48
VEGFC (cg22658311)	rs749021	A	C	chr7:51211944:SNP	cg22658311	-0.217134	0.0158809	27726	1.48e-42
VEGFC (cg22658311)	rs74975388	G	C	chr7:51276964:SNP	cg22658311	-0.240197	0.0166319	27691	2.82e-47
VEGFC (cg22658311)	rs75580069	T	C	chr7:51285871:SNP	cg22658311	-0.241411	0.0168613	27195	1.7e-46
VEGFC (cg22658311)	rs75604668	A	G	chr7:51345271:SNP	cg22658311	-0.237327	0.0193309	26286	1.2e-34
VEGFC (cg22658311)	rs76108431	C	A	chr7:51259157:SNP	cg22658311	-0.242743	0.0165846	27722	1.64e-48
VEGFC (cg22658311)	rs76470649	G	A	chr7:51235183:SNP	cg22658311	-0.24056	0.0165125	27721	4.47e-48
VEGFC (cg22658311)	rs76478624	C	T	chr7:51208683:SNP	cg22658311	-0.24323	0.0167616	27720	1.03e-47
VEGFC (cg22658311)	rs76600610	A	G	chr7:51237087:SNP	cg22658311	-0.243339	0.016732	27238	6.44e-48
VEGFC (cg22658311)	rs76777263	A	G	chr7:51204462:SNP	cg22658311	-0.218541	0.0160436	27236	2.98e-42
VEGFC (cg22658311)	rs77391516	T	C	chr7:51261608:SNP	cg22658311	-0.242172	0.016577	27727	2.46e-48
VEGFC (cg22658311)	rs77489407	A	C	chr7:51288975:SNP	cg22658311	-0.246406	0.0170927	26447	4.11e-47
VEGFC (cg22658311)	rs77678227	T	G	chr7:51210377:SNP	cg22658311	-0.217088	0.0158824	27726	1.57e-42
VEGFC (cg22658311)	rs7786741	G	C	chr7:51242619:SNP	cg22658311	-0.242346	0.0165319	27728	1.17e-48
VEGFC (cg22658311)	rs7788198	G	A	chr7:51211058:SNP	cg22658311	-0.215484	0.0157643	27726	1.55e-42
VEGFC (cg22658311)	rs7790999	C	T	chr7:51223203:SNP	cg22658311	-0.244958	0.0166076	27724	3.09e-49
VEGFC (cg22658311)	rs7792847	A	C	chr7:51230950:SNP	cg22658311	-0.239264	0.0164733	27723	8.49e-48
VEGFC (cg22658311)	rs7799092	T	A	chr7:51202798:SNP	cg22658311	-0.216584	0.0157826	27712	7.4e-43
VEGFC (cg22658311)	rs7799102	A	C	chr7:51226761:SNP	cg22658311	-0.238072	0.016416	27729	1.17e-47
VEGFC (cg22658311)	rs7804375	T	C	chr7:51288163:SNP	cg22658311	-0.242741	0.0170189	26449	3.72e-46
VEGFC (cg22658311)	rs7805927	G	A	chr7:51226671:SNP	cg22658311	-0.237251	0.0164074	27726	2.17e-47
VEGFC (cg22658311)	rs78558814	A	G	chr7:51245831:SNP	cg22658311	-0.241469	0.0168361	27008	1.19e-46
VEGFC (cg22658311)	rs78780267	C	T	chr7:51180396:SNP	cg22658311	-0.215985	0.0169037	27230	2.19e-37
VEGFC (cg22658311)	rs78795612	C	T	chr7:51222627:SNP	cg22658311	-0.246297	0.0166656	27723	2.01e-49
VEGFC (cg22658311)	rs79770489	A	T	chr7:51237008:SNP	cg22658311	-0.241824	0.0165573	27729	2.6e-48
VEGFC (cg22658311)	rs79991462	A	G	chr7:51204971:SNP	cg22658311	-0.218541	0.0160436	27236	2.98e-42
VEGFC (cg22658311)	rs80316706	C	G	chr7:51235200:SNP	cg22658311	-0.225216	0.0173712	24634	1.93e-38
VEGFC (cg22658311)	rs9986729	A	T	chr7:51238231:SNP	cg22658311	-0.2384	0.016724	26997	4.17e-46
PIK3R2 (cg12492496)	rs1005338	T	C	chr19:18337722:SNP	cg12492496	0.126074	0.0094991	26464	3.35e-40
PIK3R2 (cg12492496)	rs1011320	T	C	chr19:18273047:SNP	cg12492496	0.446155	0.0204791	25549	3.16e-105
PIK3R2 (cg12492496)	rs10416086	T	C	chr19:18250920:SNP	cg12492496	0.366825	0.0188785	24824	4.23e-84
PIK3R2 (cg12492496)	rs10417536	C	G	chr19:18364800:SNP	cg12492496	0.113327	0.0102395	22687	1.8e-28
PIK3R2 (cg12492496)	rs1042050	T	C	chr19:18329240:SNP	cg12492496	0.109228	0.0088688	26864	7.44e-35
PIK3R2 (cg12492496)	rs10422545	G	A	chr19:18361295:SNP	cg12492496	0.11403	0.0099326	23864	1.66e-30
PIK3R2 (cg12492496)	rs11086089	T	C	chr19:18214031:SNP	cg12492496	-0.0829968	0.0090464	25033	4.53e-20
PIK3R2 (cg12492496)	rs112054848	G	A	chr19:18217010:SNP	cg12492496	-0.0878364	0.0104623	24293	4.64e-17
PIK3R2 (cg12492496)	rs112170279	C	G	chr19:18260840:SNP	cg12492496	-0.0953481	0.0102544	25636	1.43e-20
PIK3R2 (cg12492496)	rs112188874	C	G	chr19:18217277:SNP	cg12492496	-0.0896077	0.0104582	24281	1.05e-17
PIK3R2 (cg12492496)	rs113392940	T	G	chr19:18212786:SNP	cg12492496	-0.0855223	0.0104764	24268	3.26e-16
PIK3R2 (cg12492496)	rs11665905	G	C	chr19:18216573:SNP	cg12492496	-0.0831687	0.0090459	25048	3.78e-20
PIK3R2 (cg12492496)	rs11666281	T	C	chr19:18234588:SNP	cg12492496	-0.0876324	0.010004	26476	1.96e-18
PIK3R2 (cg12492496)	rs11666424	G	A	chr19:18218899:SNP	cg12492496	-0.0837932	0.0102129	24290	2.31e-16
PIK3R2 (cg12492496)	rs11666906	G	A	chr19:18241898:SNP	cg12492496	-0.0895506	0.0100019	26458	3.45e-19
PIK3R2 (cg12492496)	rs11667112	A	G	chr19:18211133:SNP	cg12492496	-0.0786137	0.0097167	21747	5.94e-16
PIK3R2 (cg12492496)	rs11667917	A	G	chr19:18211213:SNP	cg12492496	-0.0775257	0.0094681	22816	2.65e-16
PIK3R2 (cg12492496)	rs11668601	C	T	chr19:18214521:SNP	cg12492496	-0.0869077	0.0104804	24289	1.11e-16
PIK3R2 (cg12492496)	rs11670228	C	G	chr19:18213384:SNP	cg12492496	-0.0802445	0.0106391	17919	4.61e-14
PIK3R2 (cg12492496)	rs11671389	T	A	chr19:18210922:SNP	cg12492496	-0.0845833	0.0108123	22807	5.16e-15
PIK3R2 (cg12492496)	rs11672366	C	T	chr19:18211166:SNP	cg12492496	-0.0770387	0.0096293	22092	1.24e-15
PIK3R2 (cg12492496)	rs11672369	A	G	chr19:18340076:SNP	cg12492496	0.124498	0.0098087	24998	6.5e-37
PIK3R2 (cg12492496)	rs11673702	G	A	chr19:18212937:SNP	cg12492496	-0.0817477	0.0091914	24264	5.9e-19
PIK3R2 (cg12492496)	rs117329793	A	G	chr19:18309068:SNP	cg12492496	0.425319	0.0322801	25846	1.21e-39
PIK3R2 (cg12492496)	rs12052085	T	C	chr19:18263871:SNP	cg12492496	-0.0853073	0.0089941	25623	2.43e-21
PIK3R2 (cg12492496)	rs123201	A	G	chr19:18234619:SNP	cg12492496	0.362304	0.0185816	25546	1.14e-84
PIK3R2 (cg12492496)	rs123202	T	G	chr19:18235352:SNP	cg12492496	0.362479	0.0185811	25546	9.41e-85
PIK3R2 (cg12492496)	rs123203	T	C	chr19:18235424:SNP	cg12492496	0.437867	0.020905	25541	2.06e-97
PIK3R2 (cg12492496)	rs124216	C	G	chr19:18265686:SNP	cg12492496	0.446151	0.0205012	25548	5.29e-105
PIK3R2 (cg12492496)	rs12463335	A	G	chr19:18330608:SNP	cg12492496	0.109135	0.0088662	26865	8.09e-35
PIK3R2 (cg12492496)	rs12611244	G	A	chr19:18322095:SNP	cg12492496	0.125829	0.0095997	25979	2.98e-39
PIK3R2 (cg12492496)	rs12971883	T	C	chr19:18242463:SNP	cg12492496	-0.0964291	0.0128632	16104	6.55e-14
PIK3R2 (cg12492496)	rs12979238	C	T	chr19:18242462:SNP	cg12492496	-0.0964291	0.0128632	16104	6.55e-14
PIK3R2 (cg12492496)	rs13313731	T	C	chr19:18328225:SNP	cg12492496	0.109259	0.0089952	26102	6e-34
PIK3R2 (cg12492496)	rs141015940	G	C	chr19:18306867:SNP	cg12492496	0.425791	0.0325706	25846	4.71e-39
PIK3R2 (cg12492496)	rs141738032	T	C	chr19:18297198:SNP	cg12492496	0.417947	0.0327546	25845	2.75e-37
PIK3R2 (cg12492496)	rs145582657	A	G	chr19:18353539:SNP	cg12492496	0.331702	0.0333895	22418	2.95e-23
PIK3R2 (cg12492496)	rs1566027	A	G	chr19:18258692:SNP	cg12492496	0.439284	0.0203034	25547	8.25e-104
PIK3R2 (cg12492496)	rs1566028	A	G	chr19:18258598:SNP	cg12492496	0.438334	0.0203636	25549	9.02e-103
PIK3R2 (cg12492496)	rs1566030	A	G	chr19:18258459:SNP	cg12492496	0.443895	0.0204751	25549	3.19e-104
PIK3R2 (cg12492496)	rs16982263	G	C	chr19:18305578:SNP	cg12492496	0.0865967	0.0101357	22886	1.3e-17
PIK3R2 (cg12492496)	rs2006885	A	G	chr19:18273410:SNP	cg12492496	0.434741	0.0203499	25040	2.93e-101
PIK3R2 (cg12492496)	rs2011004	C	G	chr19:18328617:SNP	cg12492496	0.110308	0.0089463	26377	6.24e-35
PIK3R2 (cg12492496)	rs2049051	G	A	chr19:18315831:SNP	cg12492496	0.123307	0.0095131	26475	2.01e-38
PIK3R2 (cg12492496)	rs2074973	A	G	chr19:18333273:SNP	cg12492496	0.10932	0.0087219	27746	4.87e-36
PIK3R2 (cg12492496)	rs2110575	C	T	chr19:18263175:SNP	cg12492496	0.445605	0.0204909	25549	7.46e-105
PIK3R2 (cg12492496)	rs2173006	T	C	chr19:18265778:SNP	cg12492496	-0.0852035	0.00914	24869	1.14e-20
PIK3R2 (cg12492496)	rs2241088	A	C	chr19:18272190:SNP	cg12492496	0.401259	0.0206145	21763	2.18e-84
PIK3R2 (cg12492496)	rs2271883	G	T	chr19:18314917:SNP	cg12492496	0.125559	0.0095912	25979	3.7e-39
PIK3R2 (cg12492496)	rs2280344	G	C	chr19:18315283:SNP	cg12492496	0.125706	0.009591	25979	3.02e-39
PIK3R2 (cg12492496)	rs2302945	G	T	chr19:18362940:SNP	cg12492496	0.114503	0.0099714	23864	1.6e-30
PIK3R2 (cg12492496)	rs2384985	A	G	chr19:18267546:SNP	cg12492496	0.447069	0.0204731	25549	1.03e-105
PIK3R2 (cg12492496)	rs271828	A	C	chr19:18342477:SNP	cg12492496	0.103813	0.008809	27083	4.67e-32
PIK3R2 (cg12492496)	rs271832	T	C	chr19:18348087:SNP	cg12492496	0.117919	0.0099473	23893	2.04e-32
PIK3R2 (cg12492496)	rs273269	T	C	chr19:18279638:SNP	cg12492496	0.231008	0.0149503	23825	7.34e-54
PIK3R2 (cg12492496)	rs273272	G	A	chr19:18278675:SNP	cg12492496	0.239982	0.0147181	24743	9.06e-60
PIK3R2 (cg12492496)	rs273275	A	G	chr19:18265658:SNP	cg12492496	0.437691	0.020352	25513	1.37e-102
PIK3R2 (cg12492496)	rs273276	G	A	chr19:18264940:SNP	cg12492496	0.446151	0.0205012	25548	5.29e-105
PIK3R2 (cg12492496)	rs273278	A	G	chr19:18259572:SNP	cg12492496	0.431838	0.0206275	24774	2.57e-97
PIK3R2 (cg12492496)	rs273476	G	A	chr19:18228331:SNP	cg12492496	0.354717	0.0194485	24644	2.54e-74
PIK3R2 (cg12492496)	rs273479	G	T	chr19:18231345:SNP	cg12492496	0.364038	0.0186016	25544	2.77e-85
PIK3R2 (cg12492496)	rs273480	T	C	chr19:18231810:SNP	cg12492496	0.354805	0.0186878	24734	2.23e-80
PIK3R2 (cg12492496)	rs273481	T	C	chr19:18232224:SNP	cg12492496	0.366137	0.0185069	25503	4.1e-87
PIK3R2 (cg12492496)	rs273486	C	G	chr19:18233279:SNP	cg12492496	0.368086	0.0188844	24824	1.29e-84
PIK3R2 (cg12492496)	rs273488	A	G	chr19:18236654:SNP	cg12492496	-0.0884584	0.010087	25940	1.79e-18
PIK3R2 (cg12492496)	rs273489	C	G	chr19:18237445:SNP	cg12492496	0.362824	0.018572	25544	5.42e-85
PIK3R2 (cg12492496)	rs273490	T	C	chr19:18237557:SNP	cg12492496	0.357803	0.0185312	25536	4.58e-83
PIK3R2 (cg12492496)	rs273491	A	G	chr19:18237652:SNP	cg12492496	0.367434	0.0240634	15669	1.22e-52
PIK3R2 (cg12492496)	rs273492	A	G	chr19:18237882:SNP	cg12492496	-0.0883614	0.0100898	25960	2e-18
PIK3R2 (cg12492496)	rs273493	T	C	chr19:18240127:SNP	cg12492496	0.362591	0.0185768	25545	7.64e-85
PIK3R2 (cg12492496)	rs273495	G	A	chr19:18240748:SNP	cg12492496	0.370301	0.0240339	15669	1.46e-53
PIK3R2 (cg12492496)	rs273496	T	C	chr19:18241857:SNP	cg12492496	-0.0856377	0.0089555	25965	1.15e-21
PIK3R2 (cg12492496)	rs273497	C	T	chr19:18242675:SNP	cg12492496	0.367656	0.0205994	20690	3e-71
PIK3R2 (cg12492496)	rs273499	T	C	chr19:18245813:SNP	cg12492496	0.36094	0.0185755	25549	4.22e-84
PIK3R2 (cg12492496)	rs273503	C	T	chr19:18213360:SNP	cg12492496	-0.0781412	0.0094247	22820	1.12e-16
PIK3R2 (cg12492496)	rs273504	G	A	chr19:18215247:SNP	cg12492496	-0.0784487	0.0090049	25079	2.99e-18
PIK3R2 (cg12492496)	rs273505	C	T	chr19:18217147:SNP	cg12492496	-0.0808069	0.0090124	25050	3.07e-19
PIK3R2 (cg12492496)	rs273506	T	C	chr19:18221647:SNP	cg12492496	-0.0723513	0.0088604	25570	3.2e-16
PIK3R2 (cg12492496)	rs273507	C	A	chr19:18221964:SNP	cg12492496	-0.0678744	0.0098291	25194	5.01e-12
PIK3R2 (cg12492496)	rs273508	G	A	chr19:18221971:SNP	cg12492496	-0.0716031	0.0087062	26471	1.96e-16
PIK3R2 (cg12492496)	rs273510	G	A	chr19:18223350:SNP	cg12492496	-0.067763	0.0098335	25185	5.54e-12
PIK3R2 (cg12492496)	rs273512	T	C	chr19:18224729:SNP	cg12492496	-0.079609	0.0090573	25194	1.5e-18
PIK3R2 (cg12492496)	rs273514	A	G	chr19:18226940:SNP	cg12492496	0.427696	0.0219691	24608	2.05e-84
PIK3R2 (cg12492496)	rs3730179	A	G	chr19:18277206:SNP	cg12492496	-0.0822178	0.0088645	26475	1.78e-20
PIK3R2 (cg12492496)	rs3746187	G	A	chr19:18279816:SNP	cg12492496	-0.0795827	0.0093454	23721	1.66e-17
PIK3R2 (cg12492496)	rs3746188	G	A	chr19:18246891:SNP	cg12492496	0.363215	0.018606	25549	7.21e-85
PIK3R2 (cg12492496)	rs426132	C	T	chr19:18206681:SNP	cg12492496	-0.0608911	0.0105247	23991	7.23e-09
PIK3R2 (cg12492496)	rs4808114	A	G	chr19:18217873:SNP	cg12492496	-0.0893668	0.0104595	24289	1.3e-17
PIK3R2 (cg12492496)	rs4808745	T	G	chr19:18217828:SNP	cg12492496	-0.0893886	0.010456	24288	1.24e-17
PIK3R2 (cg12492496)	rs4808746	C	T	chr19:18217905:SNP	cg12492496	-0.0848507	0.0091904	24303	2.64e-20
PIK3R2 (cg12492496)	rs4808751	T	C	chr19:18252292:SNP	cg12492496	-0.0906885	0.0100637	25963	2.03e-19
PIK3R2 (cg12492496)	rs4808752	G	A	chr19:18252340:SNP	cg12492496	0.358468	0.0185102	25534	1.5e-83
PIK3R2 (cg12492496)	rs4808754	G	A	chr19:18269226:SNP	cg12492496	0.442001	0.0202282	25547	7.65e-106
PIK3R2 (cg12492496)	rs4808755	T	C	chr19:18276856:SNP	cg12492496	0.427524	0.0206709	24265	4.99e-95
PIK3R2 (cg12492496)	rs4808763	C	A	chr19:18332336:SNP	cg12492496	0.108717	0.0088639	26871	1.39e-34
PIK3R2 (cg12492496)	rs4808764	T	C	chr19:18332400:SNP	cg12492496	0.10875	0.0088634	26878	1.32e-34
PIK3R2 (cg12492496)	rs4808767	G	A	chr19:18336863:SNP	cg12492496	0.11329	0.0089256	26442	6.49e-37
PIK3R2 (cg12492496)	rs484839	C	T	chr19:18249452:SNP	cg12492496	0.363205	0.0184871	25507	6.2e-86
PIK3R2 (cg12492496)	rs513118	G	A	chr19:18250166:SNP	cg12492496	0.362022	0.0185806	25547	1.51e-84
PIK3R2 (cg12492496)	rs524671	C	T	chr19:18253853:SNP	cg12492496	0.362511	0.0185835	25544	9.54e-85
PIK3R2 (cg12492496)	rs541225	T	C	chr19:18248146:SNP	cg12492496	0.363194	0.0185925	25549	5.59e-85
PIK3R2 (cg12492496)	rs55714539	C	A	chr19:18207397:SNP	cg12492496	-0.0842609	0.0101658	21346	1.15e-16
PIK3R2 (cg12492496)	rs55989116	G	T	chr19:18275984:SNP	cg12492496	-0.0825813	0.008875	26437	1.34e-20
PIK3R2 (cg12492496)	rs56246239	G	T	chr19:18323027:SNP	cg12492496	0.126982	0.0094857	26637	7.23e-41
PIK3R2 (cg12492496)	rs56252442	T	G	chr19:18229208:SNP	cg12492496	-0.0879762	0.0100895	25961	2.79e-18
PIK3R2 (cg12492496)	rs56338130	T	C	chr19:18235871:SNP	cg12492496	-0.0881876	0.0100181	26435	1.34e-18
PIK3R2 (cg12492496)	rs56345159	T	C	chr19:18235873:SNP	cg12492496	-0.0859239	0.0101555	25651	2.66e-17
PIK3R2 (cg12492496)	rs56971820	G	C	chr19:18215917:SNP	cg12492496	-0.0828309	0.0090446	25051	5.29e-20
PIK3R2 (cg12492496)	rs577262230	G	A	chr19:18333408:SNP	cg12492496	0.423846	0.0419748	15132	5.66e-24
PIK3R2 (cg12492496)	rs57884093	A	G	chr19:18359037:SNP	cg12492496	0.123891	0.0099467	23697	1.31e-35
PIK3R2 (cg12492496)	rs58049250	G	A	chr19:18216713:SNP	cg12492496	-0.0830673	0.009045	25050	4.16e-20
PIK3R2 (cg12492496)	rs60146811	A	G	chr19:18221213:SNP	cg12492496	-0.0824414	0.010034	25199	2.1e-16
PIK3R2 (cg12492496)	rs613339	A	G	chr19:18252829:SNP	cg12492496	0.362853	0.018585	25545	6.87e-85
PIK3R2 (cg12492496)	rs62121155	G	A	chr19:18215161:SNP	cg12492496	-0.0824074	0.0090447	25058	8.15e-20
PIK3R2 (cg12492496)	rs62121158	T	C	chr19:18216101:SNP	cg12492496	-0.0816238	0.0091972	24284	7e-19
PIK3R2 (cg12492496)	rs62123561	G	A	chr19:18218444:SNP	cg12492496	-0.0830737	0.0089849	25046	2.33e-20
PIK3R2 (cg12492496)	rs62123609	T	C	chr19:18264497:SNP	cg12492496	-0.0846282	0.0091373	24851	2.01e-20
PIK3R2 (cg12492496)	rs62123617	A	C	chr19:18276300:SNP	cg12492496	-0.0827947	0.0088615	26439	9.35e-21
PIK3R2 (cg12492496)	rs628659	G	A	chr19:18253983:SNP	cg12492496	0.362801	0.0185846	25544	7.2e-85
PIK3R2 (cg12492496)	rs66464318	T	G	chr19:18218820:SNP	cg12492496	-0.0837344	0.0102138	24292	2.44e-16
PIK3R2 (cg12492496)	rs67234314	T	A	chr19:18218610:SNP	cg12492496	-0.0837344	0.0102138	24292	2.44e-16
PIK3R2 (cg12492496)	rs674844	C	T	chr19:18247851:SNP	cg12492496	0.358494	0.0186858	24738	4.91e-82
PIK3R2 (cg12492496)	rs7249862	T	A	chr19:18214156:SNP	cg12492496	-0.0826469	0.0090445	25037	6.37e-20
PIK3R2 (cg12492496)	rs7251661	A	G	chr19:18335977:SNP	cg12492496	0.10956	0.0088471	26966	3.2e-35
PIK3R2 (cg12492496)	rs7259012	A	G	chr19:18321273:SNP	cg12492496	0.128846	0.0094714	26647	3.81e-42
PIK3R2 (cg12492496)	rs72999447	A	G	chr19:18236947:SNP	cg12492496	-0.0876286	0.0100109	26450	2.07e-18
PIK3R2 (cg12492496)	rs72999449	T	A	chr19:18237050:SNP	cg12492496	-0.0889442	0.0102354	25233	3.63e-18
PIK3R2 (cg12492496)	rs72999466	T	C	chr19:18248499:SNP	cg12492496	-0.0903583	0.0100608	25939	2.68e-19
PIK3R2 (cg12492496)	rs759289	T	C	chr19:18278701:SNP	cg12492496	0.238967	0.0147634	24723	6.28e-59
PIK3R2 (cg12492496)	rs8101767	C	A	chr19:18328132:SNP	cg12492496	0.109675	0.0088721	26857	4.21e-35
PIK3R2 (cg12492496)	rs8113227	C	T	chr19:18270561:SNP	cg12492496	0.441815	0.0202393	25517	1.22e-105
PIK3R2 (cg12492496)	rs885683	A	G	chr19:18244690:SNP	cg12492496	-0.0899259	0.0100838	25971	4.75e-19
PIK3R2 (cg12492496)	rs888664	T	C	chr19:18357364:SNP	cg12492496	0.107717	0.009469	23282	5.52e-30
PIK3R2 (cg12492496)	rs888665	T	C	chr19:18357389:SNP	cg12492496	0.107735	0.00947	23282	5.48e-30
PIK3R2 (cg12492496)	rs9305094	G	A	chr19:18363846:SNP	cg12492496	0.114983	0.0099294	24128	5.2e-31
IL10 (cg17744604)	rs3024493	A	C	chr1:206943968:SNP	cg17744604	0.0827294	0.0116499	27251	1.24e-12
IL10 (cg17744604)	rs3024495	T	C	chr1:206942413:SNP	cg17744604	0.0835362	0.0116422	27254	7.21e-13
IL10 (cg17744604)	rs3024505	A	G	chr1:206939904:SNP	cg17744604	0.084786	0.0116473	27257	3.35e-13
IL10 (cg17744604)	rs61814969	T	C	chr1:207031859:SNP	cg17744604	0.084848	0.0191535	18591	9.428e-06
IL10 (cg17744604)	rs6693899	T	G	chr1:206948553:SNP	cg17744604	-0.0190096	0.0095125	23642	0.04567
LEPR (cg16265717)	rs10127890	A	G	chr1:65955178:SNP	cg16265717	-0.213629	0.0125899	27747	1.41e-64
LEPR (cg16265717)	rs10128072	C	A	chr1:65957096:SNP	cg16265717	-0.213685	0.0125898	27746	1.31e-64
LEPR (cg16265717)	rs10157275	T	C	chr1:65966503:SNP	cg16265717	-0.214422	0.0125823	27746	4.04e-65
LEPR (cg16265717)	rs10158279	T	G	chr1:66033696:SNP	cg16265717	-0.177996	0.0085085	27256	3.53e-97
LEPR (cg16265717)	rs10158579	C	T	chr1:65950056:SNP	cg16265717	-0.213273	0.0125895	27744	2.26e-64
LEPR (cg16265717)	rs10158592	C	T	chr1:65950369:SNP	cg16265717	-0.213199	0.0125909	27744	2.58e-64
LEPR (cg16265717)	rs10159112	G	A	chr1:65950373:SNP	cg16265717	-0.213199	0.0125909	27744	2.58e-64
LEPR (cg16265717)	rs1022981	G	A	chr1:66000034:SNP	cg16265717	0.204368	0.0095442	26537	1.01e-101
LEPR (cg16265717)	rs10443259	A	G	chr1:66051350:SNP	cg16265717	0.205154	0.0092837	27747	3.28e-108
LEPR (cg16265717)	rs10443260	G	A	chr1:66128866:SNP	cg16265717	0.167755	0.010801	27120	2.13e-54
LEPR (cg16265717)	rs10449758	G	A	chr1:66057117:SNP	cg16265717	0.139833	0.0084861	27744	5.29e-61
LEPR (cg16265717)	rs1046011	T	C	chr1:65898996:SNP	cg16265717	0.127529	0.0092507	27212	3.1e-43
LEPR (cg16265717)	rs10493379	A	G	chr1:66045927:SNP	cg16265717	0.203078	0.0093617	27255	2.43e-104
LEPR (cg16265717)	rs10732836	T	C	chr1:66059460:SNP	cg16265717	0.140145	0.0084839	27727	2.69e-61
LEPR (cg16265717)	rs10736402	T	C	chr1:66058000:SNP	cg16265717	0.140056	0.0084851	27742	3.32e-61
LEPR (cg16265717)	rs10749754	A	G	chr1:66054640:SNP	cg16265717	0.138703	0.0086934	26473	2.63e-57
LEPR (cg16265717)	rs10789184	A	G	chr1:66036962:SNP	cg16265717	0.199055	0.0095008	27254	1.82e-97
LEPR (cg16265717)	rs10789185	G	C	chr1:66045864:SNP	cg16265717	-0.171993	0.0085079	27255	7.13e-91
LEPR (cg16265717)	rs10789186	G	A	chr1:66050477:SNP	cg16265717	-0.171859	0.0085069	27257	9.36e-91
LEPR (cg16265717)	rs10789188	A	G	chr1:66053791:SNP	cg16265717	-0.217418	0.0095141	24990	1.39e-115
LEPR (cg16265717)	rs10789189	A	G	chr1:66061518:SNP	cg16265717	0.139995	0.0084858	27744	3.82e-61
LEPR (cg16265717)	rs10789190	A	G	chr1:66063580:SNP	cg16265717	0.140012	0.0084874	27735	3.88e-61
LEPR (cg16265717)	rs10789195	A	C	chr1:66166154:SNP	cg16265717	0.158408	0.0108075	27124	1.21e-48
LEPR (cg16265717)	rs10789196	T	C	chr1:66171728:SNP	cg16265717	-0.125547	0.0127059	25518	5.03e-23
LEPR (cg16265717)	rs10889551	A	G	chr1:65906137:SNP	cg16265717	0.0716927	0.0090495	27210	2.33e-15
LEPR (cg16265717)	rs10889556	G	A	chr1:65969552:SNP	cg16265717	0.198542	0.0094453	27256	4.28e-98
LEPR (cg16265717)	rs10889557	A	G	chr1:65970704:SNP	cg16265717	0.201638	0.0097133	25678	1.02e-95
LEPR (cg16265717)	rs10889558	A	G	chr1:65976966:SNP	cg16265717	0.198588	0.0094468	27257	4.14e-98
LEPR (cg16265717)	rs10889559	A	G	chr1:65981900:SNP	cg16265717	0.199354	0.0095816	26464	3.83e-96
LEPR (cg16265717)	rs10889561	T	C	chr1:66008336:SNP	cg16265717	0.208816	0.0095426	26443	3.8e-106
LEPR (cg16265717)	rs10889563	A	G	chr1:66049167:SNP	cg16265717	-0.171871	0.0085071	27256	9.17e-91
LEPR (cg16265717)	rs10889564	A	C	chr1:66053488:SNP	cg16265717	0.213297	0.009686	25484	1.81e-107
LEPR (cg16265717)	rs10889565	G	A	chr1:66053489:SNP	cg16265717	0.213297	0.009686	25484	1.81e-107
LEPR (cg16265717)	rs10889566	C	A	chr1:66056921:SNP	cg16265717	0.139928	0.0084859	27744	4.36e-61
LEPR (cg16265717)	rs10889567	C	T	chr1:66057050:SNP	cg16265717	0.139956	0.0084861	27744	4.16e-61
LEPR (cg16265717)	rs10889568	C	T	chr1:66059445:SNP	cg16265717	0.195037	0.0096756	26474	2.31e-90
LEPR (cg16265717)	rs10889573	T	C	chr1:66129256:SNP	cg16265717	0.167393	0.010781	27136	2.29e-54
LEPR (cg16265717)	rs11208654	C	T	chr1:65965566:SNP	cg16265717	0.0586374	0.0089447	27744	5.54e-11
LEPR (cg16265717)	rs11208655	T	A	chr1:65970605:SNP	cg16265717	0.200321	0.0095714	26454	2.9e-97
LEPR (cg16265717)	rs11208656	G	A	chr1:65970787:SNP	cg16265717	-0.339842	0.0111374	27745	1.71e-204
LEPR (cg16265717)	rs11208657	G	A	chr1:65973353:SNP	cg16265717	0.198752	0.0094457	27254	2.74e-98
LEPR (cg16265717)	rs11208658	C	T	chr1:65973430:SNP	cg16265717	0.199265	0.0094565	27207	1.45e-98
LEPR (cg16265717)	rs11208674	C	T	chr1:66039317:SNP	cg16265717	0.205407	0.0092915	27254	2.72e-108
LEPR (cg16265717)	rs11208675	G	T	chr1:66045424:SNP	cg16265717	0.209308	0.0097127	25169	5.29e-103
LEPR (cg16265717)	rs11208676	G	A	chr1:66048123:SNP	cg16265717	0.205011	0.009283	27740	4.45e-108
LEPR (cg16265717)	rs11208677	G	A	chr1:66048417:SNP	cg16265717	0.205042	0.0092832	27742	4.18e-108
LEPR (cg16265717)	rs11208678	C	A	chr1:66049691:SNP	cg16265717	0.20477	0.0092843	27744	8.48e-108
LEPR (cg16265717)	rs11208679	A	G	chr1:66049738:SNP	cg16265717	0.204941	0.0092836	27744	5.43e-108
LEPR (cg16265717)	rs11208682	A	G	chr1:66056596:SNP	cg16265717	0.139913	0.0084863	27744	4.55e-61
LEPR (cg16265717)	rs11208683	C	T	chr1:66063341:SNP	cg16265717	0.140342	0.0084897	27733	2.2e-61
LEPR (cg16265717)	rs11208685	T	A	chr1:66070031:SNP	cg16265717	0.175576	0.0111814	24995	1.46e-55
LEPR (cg16265717)	rs11208686	A	G	chr1:66070602:SNP	cg16265717	0.174936	0.0108222	27193	8.97e-59
LEPR (cg16265717)	rs11208687	T	C	chr1:66076358:SNP	cg16265717	0.175465	0.0107568	27729	8.11e-60
LEPR (cg16265717)	rs11208688	C	T	chr1:66081355:SNP	cg16265717	0.175361	0.0107326	27736	5.2e-60
LEPR (cg16265717)	rs11208690	G	A	chr1:66092349:SNP	cg16265717	0.166949	0.0106578	27731	2.65e-55
LEPR (cg16265717)	rs11208692	C	A	chr1:66107946:SNP	cg16265717	0.167159	0.0106567	27738	1.89e-55
LEPR (cg16265717)	rs11208698	A	G	chr1:66131238:SNP	cg16265717	0.16762	0.0107809	27139	1.64e-54
LEPR (cg16265717)	rs11208699	G	A	chr1:66131377:SNP	cg16265717	0.167484	0.0107807	27139	2e-54
LEPR (cg16265717)	rs11208702	C	A	chr1:66135917:SNP	cg16265717	0.172314	0.0114361	23647	2.65e-51
LEPR (cg16265717)	rs11208703	G	A	chr1:66135954:SNP	cg16265717	0.171616	0.0114365	23648	6.71e-51
LEPR (cg16265717)	rs11208704	C	T	chr1:66135991:SNP	cg16265717	0.170316	0.0125147	19845	3.53e-42
LEPR (cg16265717)	rs11208705	A	G	chr1:66136830:SNP	cg16265717	0.167313	0.0107838	27139	2.74e-54
LEPR (cg16265717)	rs11208707	T	C	chr1:66139513:SNP	cg16265717	0.167457	0.0107819	27141	2.13e-54
LEPR (cg16265717)	rs11208709	A	G	chr1:66146017:SNP	cg16265717	0.166322	0.010768	27134	8.04e-54
LEPR (cg16265717)	rs11208724	G	A	chr1:66179203:SNP	cg16265717	-0.125928	0.0127214	25525	4.21e-23
LEPR (cg16265717)	rs112153466	G	T	chr1:66150441:SNP	cg16265717	0.166785	0.0107866	27129	6.24e-54
LEPR (cg16265717)	rs112247468	C	T	chr1:66115008:SNP	cg16265717	0.16704	0.0106576	27737	2.31e-55
LEPR (cg16265717)	rs112917482	A	G	chr1:65552261:SNP	cg16265717	0.0462597	0.0162113	22362	0.004323
LEPR (cg16265717)	rs1137100	G	A	chr1:66036441:SNP	cg16265717	0.198935	0.0095032	27254	2.65e-97
LEPR (cg16265717)	rs1137101	G	A	chr1:66058513:SNP	cg16265717	0.140078	0.0084843	27744	3.1e-61
LEPR (cg16265717)	rs115563900	C	T	chr1:66090211:SNP	cg16265717	-0.552627	0.0657442	6759	4.25e-17
LEPR (cg16265717)	rs1171261	T	C	chr1:66001402:SNP	cg16265717	0.207411	0.0094215	27255	2.08e-107
LEPR (cg16265717)	rs1171262	A	T	chr1:66001746:SNP	cg16265717	0.20731	0.0094216	27255	2.65e-107
LEPR (cg16265717)	rs1171263	T	C	chr1:66001933:SNP	cg16265717	0.207513	0.0094214	27255	1.63e-107
LEPR (cg16265717)	rs1171264	C	G	chr1:66003014:SNP	cg16265717	0.207485	0.0094275	27229	1.63e-107
LEPR (cg16265717)	rs1171265	A	G	chr1:66003252:SNP	cg16265717	0.226811	0.0087891	27227	7.58e-147
LEPR (cg16265717)	rs1171266	T	C	chr1:66003824:SNP	cg16265717	0.213517	0.0092303	27229	2.2e-118
LEPR (cg16265717)	rs1171267	T	G	chr1:66003854:SNP	cg16265717	0.228786	0.0089064	26475	1.6e-145
LEPR (cg16265717)	rs1171268	G	T	chr1:65996166:SNP	cg16265717	0.213456	0.0092204	27256	1.44e-118
LEPR (cg16265717)	rs1171269	T	C	chr1:65996802:SNP	cg16265717	0.207187	0.0094151	27256	2.54e-107
LEPR (cg16265717)	rs1171270	G	A	chr1:65997841:SNP	cg16265717	0.207617	0.0094178	27253	1.06e-107
LEPR (cg16265717)	rs1171271	C	T	chr1:65998790:SNP	cg16265717	0.207408	0.009421	27254	2.04e-107
LEPR (cg16265717)	rs1171272	G	T	chr1:65999811:SNP	cg16265717	0.207245	0.0094216	27255	3.09e-107
LEPR (cg16265717)	rs1171273	G	C	chr1:65980215:SNP	cg16265717	0.198719	0.009457	27257	5e-98
LEPR (cg16265717)	rs1171274	C	T	chr1:65980838:SNP	cg16265717	0.198772	0.0094568	27254	4.4e-98
LEPR (cg16265717)	rs1171275	T	C	chr1:65982633:SNP	cg16265717	-0.34115	0.0111412	27743	6.49e-206
LEPR (cg16265717)	rs1171276	G	A	chr1:65987449:SNP	cg16265717	-0.339218	0.0111306	27746	5.39e-204
LEPR (cg16265717)	rs1171277	A	G	chr1:65987676:SNP	cg16265717	-0.340913	0.011142	27748	1.34e-205
LEPR (cg16265717)	rs1171278	T	C	chr1:65988146:SNP	cg16265717	-0.339385	0.011131	27745	3.54e-204
LEPR (cg16265717)	rs1171279	T	C	chr1:65988493:SNP	cg16265717	-0.196985	0.009884	27247	2.25e-88
LEPR (cg16265717)	rs1171280	C	T	chr1:65989677:SNP	cg16265717	0.201233	0.0094681	27240	3.04e-100
LEPR (cg16265717)	rs1171281	C	T	chr1:65990111:SNP	cg16265717	-0.339605	0.0111409	27719	4.41e-204
LEPR (cg16265717)	rs1171282	A	G	chr1:65990614:SNP	cg16265717	-0.337071	0.0112543	27232	4.34e-197
LEPR (cg16265717)	rs1177681	G	A	chr1:65999119:SNP	cg16265717	0.207484	0.0094205	27255	1.67e-107
LEPR (cg16265717)	rs11800275	A	T	chr1:65963704:SNP	cg16265717	-0.21267	0.0125741	27746	3.59e-64
LEPR (cg16265717)	rs11800909	G	A	chr1:65961780:SNP	cg16265717	-0.222695	0.0164226	26376	6.89e-42
LEPR (cg16265717)	rs11804091	G	A	chr1:65903879:SNP	cg16265717	-0.167508	0.0122237	26616	9.67e-43
LEPR (cg16265717)	rs1180445	C	T	chr1:65982919:SNP	cg16265717	-0.340761	0.0111375	27747	1.39e-205
LEPR (cg16265717)	rs11808888	A	G	chr1:65952781:SNP	cg16265717	-0.211208	0.0125673	27746	2.2e-63
LEPR (cg16265717)	rs1185692	C	G	chr1:66000659:SNP	cg16265717	0.207186	0.0094208	27255	3.41e-107
LEPR (cg16265717)	rs1186075	T	C	chr1:66000437:SNP	cg16265717	0.207033	0.0094212	27254	4.97e-107
LEPR (cg16265717)	rs1186403	C	T	chr1:66000533:SNP	cg16265717	0.213109	0.0092244	27255	4.34e-118
LEPR (cg16265717)	rs12024269	T	G	chr1:66103674:SNP	cg16265717	0.166401	0.0106537	27744	5.4e-55
LEPR (cg16265717)	rs12025906	C	T	chr1:66101384:SNP	cg16265717	0.166476	0.0106513	27745	4.58e-55
LEPR (cg16265717)	rs12028951	A	G	chr1:66053081:SNP	cg16265717	0.204958	0.0092833	27745	5.13e-108
LEPR (cg16265717)	rs12030543	T	C	chr1:66155027:SNP	cg16265717	0.16671	0.010787	27127	7.01e-54
LEPR (cg16265717)	rs12033452	A	C	chr1:66038435:SNP	cg16265717	0.205068	0.0092913	27253	6.01e-108
LEPR (cg16265717)	rs12035604	C	T	chr1:66056052:SNP	cg16265717	0.192858	0.0095522	27242	1.2e-90
LEPR (cg16265717)	rs12038998	A	C	chr1:66049128:SNP	cg16265717	0.20463	0.0092836	27742	1.14e-107
LEPR (cg16265717)	rs12040007	A	G	chr1:66080160:SNP	cg16265717	0.174853	0.0107288	27741	1.03e-59
LEPR (cg16265717)	rs12042877	T	C	chr1:66053148:SNP	cg16265717	0.204838	0.0092854	27742	7.62e-108
LEPR (cg16265717)	rs12042884	G	C	chr1:66053192:SNP	cg16265717	0.204593	0.0092842	27748	1.29e-107
LEPR (cg16265717)	rs12043254	G	A	chr1:66131707:SNP	cg16265717	0.167484	0.0107807	27139	2e-54
LEPR (cg16265717)	rs12043772	A	T	chr1:66135034:SNP	cg16265717	0.167094	0.0107827	27139	3.67e-54
LEPR (cg16265717)	rs12044796	C	T	chr1:66135999:SNP	cg16265717	0.168884	0.0122196	19844	1.91e-43
LEPR (cg16265717)	rs12062820	C	T	chr1:65970495:SNP	cg16265717	-0.339812	0.011137	27745	1.8e-204
LEPR (cg16265717)	rs12065503	C	T	chr1:65977820:SNP	cg16265717	-0.340697	0.0111373	27747	1.63e-205
LEPR (cg16265717)	rs12068561	T	C	chr1:65973953:SNP	cg16265717	0.198742	0.0094465	27254	2.9e-98
LEPR (cg16265717)	rs12079231	G	C	chr1:65971155:SNP	cg16265717	-0.339826	0.0111376	27745	1.83e-204
LEPR (cg16265717)	rs12082485	C	T	chr1:65973875:SNP	cg16265717	0.198742	0.0094465	27254	2.9e-98
LEPR (cg16265717)	rs12116840	C	G	chr1:66171085:SNP	cg16265717	-0.132365	0.0137982	23265	8.56e-22
LEPR (cg16265717)	rs12120154	A	G	chr1:66109765:SNP	cg16265717	0.171585	0.0113999	24271	3.38e-51
LEPR (cg16265717)	rs12121677	C	T	chr1:66171970:SNP	cg16265717	-0.128237	0.0129014	25525	2.8e-23
LEPR (cg16265717)	rs12124117	C	T	chr1:66109770:SNP	cg16265717	0.171585	0.0113999	24271	3.38e-51
LEPR (cg16265717)	rs12127477	G	A	chr1:66109498:SNP	cg16265717	0.175894	0.0132447	17258	3.01e-40
LEPR (cg16265717)	rs12130476	C	G	chr1:66124850:SNP	cg16265717	0.167161	0.0106595	27747	2.01e-55
LEPR (cg16265717)	rs12131840	T	C	chr1:66231771:SNP	cg16265717	0.117946	0.0128763	24996	5.19e-20
LEPR (cg16265717)	rs12135079	G	C	chr1:66109923:SNP	cg16265717	0.171965	0.0112285	24654	6.07e-53
LEPR (cg16265717)	rs12138099	T	C	chr1:66112684:SNP	cg16265717	0.175534	0.013056	18081	3.31e-41
LEPR (cg16265717)	rs12144813	G	C	chr1:66194463:SNP	cg16265717	-0.112812	0.0127577	25496	9.35e-19
LEPR (cg16265717)	rs12145237	T	C	chr1:66124882:SNP	cg16265717	0.167261	0.0106609	27747	1.79e-55
LEPR (cg16265717)	rs12239395	C	T	chr1:66046013:SNP	cg16265717	0.202911	0.0093612	27255	3.47e-104
LEPR (cg16265717)	rs12405556	T	G	chr1:66063117:SNP	cg16265717	0.193051	0.009551	27256	7.59e-91
LEPR (cg16265717)	rs12564626	A	G	chr1:66056542:SNP	cg16265717	0.139949	0.0084863	27741	4.25e-61
LEPR (cg16265717)	rs12726854	C	A	chr1:66189532:SNP	cg16265717	-0.113645	0.0128997	25512	1.25e-18
LEPR (cg16265717)	rs12734159	A	G	chr1:66185458:SNP	cg16265717	-0.125982	0.0127553	25515	5.25e-23
LEPR (cg16265717)	rs1327116	A	C	chr1:65976051:SNP	cg16265717	0.198662	0.0094444	27254	3.15e-98
LEPR (cg16265717)	rs1327121	G	A	chr1:65957337:SNP	cg16265717	0.0579484	0.0089142	27750	8e-11
LEPR (cg16265717)	rs1343981	G	A	chr1:66045328:SNP	cg16265717	0.203026	0.009363	27257	2.91e-104
LEPR (cg16265717)	rs1343982	T	C	chr1:66045251:SNP	cg16265717	0.203144	0.0093624	27257	2.15e-104
LEPR (cg16265717)	rs1359757	C	T	chr1:65979457:SNP	cg16265717	0.197935	0.0095663	26535	4.19e-95
LEPR (cg16265717)	rs1359758	T	C	chr1:65979459:SNP	cg16265717	0.201639	0.0100101	23776	3.06e-90
LEPR (cg16265717)	rs138157490	C	T	chr1:66127873:SNP	cg16265717	0.170836	0.0118345	22861	3.1e-47
LEPR (cg16265717)	rs138517453	T	C	chr1:66017835:SNP	cg16265717	-0.508791	0.024443	22274	3.14e-96
LEPR (cg16265717)	rs1409802	A	G	chr1:66021351:SNP	cg16265717	0.203839	0.0096006	26477	4.84e-100
LEPR (cg16265717)	rs142423003	C	T	chr1:66137035:SNP	cg16265717	-0.500954	0.031764	12842	4.92e-56
LEPR (cg16265717)	rs142935509	T	C	chr1:65904748:SNP	cg16265717	-0.310744	0.0341461	16877	9e-20
LEPR (cg16265717)	rs1475397	T	C	chr1:65983158:SNP	cg16265717	-0.198475	0.0098835	27257	1.07e-89
LEPR (cg16265717)	rs1475398	C	G	chr1:65983257:SNP	cg16265717	0.201267	0.0094655	27244	2.49e-100
LEPR (cg16265717)	rs148876862	G	A	chr1:66152974:SNP	cg16265717	-0.455249	0.0756032	5004	1.73e-09
LEPR (cg16265717)	rs1575986	T	C	chr1:65961203:SNP	cg16265717	0.0585741	0.0089433	27744	5.77e-11
LEPR (cg16265717)	rs1619754	G	A	chr1:65989393:SNP	cg16265717	0.201233	0.0094681	27240	3.04e-100
LEPR (cg16265717)	rs1621286	T	G	chr1:65989398:SNP	cg16265717	-0.339518	0.0111389	27721	4.73e-204
LEPR (cg16265717)	rs1623037	G	C	chr1:65986550:SNP	cg16265717	-0.33907	0.0111291	27746	7.15e-204
LEPR (cg16265717)	rs1627238	A	G	chr1:65986079:SNP	cg16265717	-0.33907	0.0111291	27746	7.15e-204
LEPR (cg16265717)	rs17127618	G	C	chr1:65894494:SNP	cg16265717	-0.171365	0.01243	25856	3.08e-43
LEPR (cg16265717)	rs17127673	G	A	chr1:65955725:SNP	cg16265717	-0.21288	0.0125821	27739	3.24e-64
LEPR (cg16265717)	rs17127677	T	G	chr1:65958274:SNP	cg16265717	-0.211137	0.0127663	27190	1.94e-61
LEPR (cg16265717)	rs17127690	G	A	chr1:65962949:SNP	cg16265717	-0.212708	0.012574	27746	3.4e-64
LEPR (cg16265717)	rs1751479	G	A	chr1:66016205:SNP	cg16265717	0.226773	0.0090158	25759	1.32e-139
LEPR (cg16265717)	rs1751480	A	G	chr1:66016301:SNP	cg16265717	0.217027	0.0090237	26504	8.16e-128
LEPR (cg16265717)	rs1751481	G	A	chr1:66016551:SNP	cg16265717	0.217566	0.0089213	27226	2.34e-131
LEPR (cg16265717)	rs1751482	C	T	chr1:66017975:SNP	cg16265717	0.21721	0.0089226	27226	6.74e-131
LEPR (cg16265717)	rs1751483	T	C	chr1:66019821:SNP	cg16265717	0.224388	0.0087931	27226	1.22e-143
LEPR (cg16265717)	rs1751484	C	T	chr1:66019891:SNP	cg16265717	0.204608	0.0094382	27223	3.26e-104
LEPR (cg16265717)	rs1751485	C	A	chr1:66020219:SNP	cg16265717	0.224326	0.0087927	27226	1.42e-143
LEPR (cg16265717)	rs1751486	A	G	chr1:66020840:SNP	cg16265717	0.206372	0.0095581	26472	2.17e-103
LEPR (cg16265717)	rs1751490	T	C	chr1:66007430:SNP	cg16265717	0.227559	0.0087933	27226	1.16e-147
LEPR (cg16265717)	rs1751491	T	G	chr1:66009333:SNP	cg16265717	0.220625	0.0090404	26465	1.53e-131
LEPR (cg16265717)	rs1751492	C	T	chr1:65992625:SNP	cg16265717	0.213345	0.0092203	27256	1.89e-118
LEPR (cg16265717)	rs1782754	G	A	chr1:65993348:SNP	cg16265717	0.20735	0.0094144	27255	1.67e-107
LEPR (cg16265717)	rs1782755	A	C	chr1:65986804:SNP	cg16265717	-0.338681	0.011128	27747	1.89e-203
LEPR (cg16265717)	rs1782757	G	C	chr1:66016215:SNP	cg16265717	0.218366	0.0091436	25759	4.74e-126
LEPR (cg16265717)	rs1782758	C	T	chr1:66016942:SNP	cg16265717	0.205464	0.0094377	27226	4.41e-105
LEPR (cg16265717)	rs1782759	C	T	chr1:66017686:SNP	cg16265717	0.21721	0.0089217	27226	6.33e-131
LEPR (cg16265717)	rs1782760	A	T	chr1:66018041:SNP	cg16265717	0.204885	0.0094369	27226	1.61e-104
LEPR (cg16265717)	rs1782761	A	G	chr1:66019360:SNP	cg16265717	0.209532	0.009797	24997	1.75e-101
LEPR (cg16265717)	rs1782762	C	G	chr1:66019566:SNP	cg16265717	0.204651	0.0094372	27224	2.81e-104
LEPR (cg16265717)	rs1782763	C	T	chr1:66007900:SNP	cg16265717	0.219727	0.0089182	27226	4.92e-134
LEPR (cg16265717)	rs186136366	C	T	chr1:66014860:SNP	cg16265717	0.221986	0.0095047	23656	1.21e-120
LEPR (cg16265717)	rs1892535	A	G	chr1:66097181:SNP	cg16265717	0.166581	0.0106514	27746	3.93e-55
LEPR (cg16265717)	rs1938484	A	C	chr1:66081282:SNP	cg16265717	0.175371	0.0107326	27737	5.12e-60
LEPR (cg16265717)	rs1938486	C	T	chr1:66047125:SNP	cg16265717	0.206627	0.011651	17254	2.26e-70
LEPR (cg16265717)	rs1938487	C	T	chr1:66047267:SNP	cg16265717	0.205	0.0092824	27739	4.43e-108
LEPR (cg16265717)	rs1938496	T	C	chr1:66100915:SNP	cg16265717	0.166665	0.0106514	27745	3.47e-55
LEPR (cg16265717)	rs199531001	G	T	chr1:66013406:SNP	cg16265717	0.205547	0.0118509	16769	2.17e-67
LEPR (cg16265717)	rs201407291	G	T	chr1:66012701:SNP	cg16265717	0.218872	0.0112892	16769	9.8e-84
LEPR (cg16265717)	rs202069668	C	T	chr1:65996650:SNP	cg16265717	0.206847	0.0115478	16764	9.46e-72
LEPR (cg16265717)	rs2025804	G	A	chr1:65946121:SNP	cg16265717	0.0584032	0.0089383	27733	6.4e-11
LEPR (cg16265717)	rs2104563	C	T	chr1:65969062:SNP	cg16265717	0.198654	0.0094459	27249	3.44e-98
LEPR (cg16265717)	rs2104564	C	T	chr1:65969430:SNP	cg16265717	0.198494	0.0094453	27256	4.76e-98
LEPR (cg16265717)	rs2105462	A	G	chr1:66047880:SNP	cg16265717	0.205024	0.0092828	27740	4.26e-108
LEPR (cg16265717)	rs2148684	T	C	chr1:65978929:SNP	cg16265717	0.198676	0.0094577	27257	5.67e-98
LEPR (cg16265717)	rs2154380	C	T	chr1:66057441:SNP	cg16265717	0.139802	0.0084843	27749	5.3e-61
LEPR (cg16265717)	rs2154381	G	A	chr1:65995701:SNP	cg16265717	0.213494	0.0092205	27256	1.32e-118
LEPR (cg16265717)	rs2186243	G	T	chr1:66057196:SNP	cg16265717	0.139833	0.0084861	27744	5.29e-61
LEPR (cg16265717)	rs2186245	T	C	chr1:66118064:SNP	cg16265717	0.167425	0.0106589	27745	1.34e-55
LEPR (cg16265717)	rs2186246	G	A	chr1:66118009:SNP	cg16265717	0.167098	0.0106579	27746	2.13e-55
LEPR (cg16265717)	rs2209706	T	C	chr1:65931251:SNP	cg16265717	0.0594536	0.0090062	27240	4.07e-11
LEPR (cg16265717)	rs2209707	G	A	chr1:65930134:SNP	cg16265717	0.059669	0.0091347	26447	6.48e-11
LEPR (cg16265717)	rs2226281	T	G	chr1:66121063:SNP	cg16265717	0.167098	0.0106579	27746	2.13e-55
LEPR (cg16265717)	rs2490323	T	C	chr1:65985736:SNP	cg16265717	-0.338658	0.0111268	27746	1.82e-203
LEPR (cg16265717)	rs2767481	T	C	chr1:66015394:SNP	cg16265717	0.182377	0.0117421	16755	2.11e-54
LEPR (cg16265717)	rs2767482	T	C	chr1:66018227:SNP	cg16265717	0.219828	0.00928	24988	4.75e-124
LEPR (cg16265717)	rs2767483	A	G	chr1:66018664:SNP	cg16265717	0.216734	0.0091507	25715	5.17e-124
LEPR (cg16265717)	rs2767485	C	T	chr1:65978917:SNP	cg16265717	-0.340378	0.0111348	27750	3.17e-205
LEPR (cg16265717)	rs2767486	G	A	chr1:65991203:SNP	cg16265717	-0.284681	0.0108902	26440	1.25e-150
LEPR (cg16265717)	rs2802469	C	T	chr1:66017386:SNP	cg16265717	0.229766	0.0091513	24998	4.13e-139
LEPR (cg16265717)	rs2802470	G	A	chr1:66018559:SNP	cg16265717	0.229293	0.0091499	24996	1.37e-138
LEPR (cg16265717)	rs35200110	G	C	chr1:66185577:SNP	cg16265717	-0.125818	0.0129485	25510	2.56e-22
LEPR (cg16265717)	rs3790424	G	A	chr1:66044013:SNP	cg16265717	0.203484	0.0093638	27254	1.05e-104
LEPR (cg16265717)	rs3790425	G	A	chr1:66043112:SNP	cg16265717	0.203483	0.0093658	27255	1.16e-104
LEPR (cg16265717)	rs3790427	C	T	chr1:66042750:SNP	cg16265717	0.199146	0.0094968	27257	1.24e-97
LEPR (cg16265717)	rs3790428	T	G	chr1:66042078:SNP	cg16265717	0.203728	0.0093662	27255	6.72e-105
LEPR (cg16265717)	rs3828035	C	T	chr1:66053808:SNP	cg16265717	0.199704	0.0096458	26457	3.21e-95
LEPR (cg16265717)	rs3828036	T	A	chr1:66053804:SNP	cg16265717	0.184029	0.0090036	24270	7.46e-93
LEPR (cg16265717)	rs3828037	C	T	chr1:66053797:SNP	cg16265717	0.183141	0.0088725	24992	1.17e-94
LEPR (cg16265717)	rs3828038	G	A	chr1:66053620:SNP	cg16265717	0.207076	0.0094123	26957	2.85e-107
LEPR (cg16265717)	rs3828039	G	A	chr1:66053556:SNP	cg16265717	0.20699	0.0094131	26959	3.62e-107
LEPR (cg16265717)	rs4292989	T	G	chr1:65909208:SNP	cg16265717	0.0887121	0.0121824	13882	3.29e-13
LEPR (cg16265717)	rs4370791	G	A	chr1:66052228:SNP	cg16265717	0.203963	0.0093071	27240	1.87e-106
LEPR (cg16265717)	rs4394616	A	T	chr1:66176232:SNP	cg16265717	-0.127109	0.0127344	25514	1.84e-23
LEPR (cg16265717)	rs4491039	C	T	chr1:66176343:SNP	cg16265717	-0.126683	0.0127465	25514	2.83e-23
LEPR (cg16265717)	rs4592285	A	G	chr1:65921698:SNP	cg16265717	0.076388	0.009533	24273	1.12e-15
LEPR (cg16265717)	rs4655517	C	T	chr1:66039425:SNP	cg16265717	-0.177432	0.0085126	27239	1.75e-96
LEPR (cg16265717)	rs4655518	G	T	chr1:66039858:SNP	cg16265717	0.205421	0.0092913	27255	2.6e-108
LEPR (cg16265717)	rs4655519	G	A	chr1:66039919:SNP	cg16265717	0.205421	0.0092913	27255	2.6e-108
LEPR (cg16265717)	rs4655528	G	A	chr1:66049489:SNP	cg16265717	0.204915	0.0092828	27744	5.52e-108
LEPR (cg16265717)	rs4655537	A	G	chr1:66058801:SNP	cg16265717	-0.133603	0.0088625	27256	2.37e-51
LEPR (cg16265717)	rs4655539	T	A	chr1:66059663:SNP	cg16265717	0.139952	0.0084857	27727	4.15e-61
LEPR (cg16265717)	rs4655555	A	T	chr1:66080269:SNP	cg16265717	0.174924	0.010731	27741	9.73e-60
LEPR (cg16265717)	rs4655556	A	G	chr1:66080563:SNP	cg16265717	0.175069	0.0107313	27740	7.87e-60
LEPR (cg16265717)	rs4655564	A	G	chr1:66083537:SNP	cg16265717	0.178886	0.0107928	27411	1.07e-61
LEPR (cg16265717)	rs4655566	G	A	chr1:66088951:SNP	cg16265717	0.174456	0.0107205	27730	1.53e-59
LEPR (cg16265717)	rs4655575	T	C	chr1:66135668:SNP	cg16265717	0.167142	0.0107796	27139	3.19e-54
LEPR (cg16265717)	rs4655583	A	C	chr1:66155407:SNP	cg16265717	0.165637	0.0107807	27127	2.85e-53
LEPR (cg16265717)	rs4655680	T	G	chr1:66041469:SNP	cg16265717	0.205403	0.0092921	27256	2.82e-108
LEPR (cg16265717)	rs4655696	C	T	chr1:66057491:SNP	cg16265717	0.139813	0.0084847	27744	5.26e-61
LEPR (cg16265717)	rs4655723	T	C	chr1:66080784:SNP	cg16265717	0.176812	0.0108863	26955	2.56e-59
LEPR (cg16265717)	rs4655739	T	A	chr1:66084181:SNP	cg16265717	0.183181	0.0116192	24156	5.39e-56
LEPR (cg16265717)	rs4655740	T	C	chr1:66084309:SNP	cg16265717	0.178716	0.0107934	27410	1.41e-61
LEPR (cg16265717)	rs4655754	C	T	chr1:66114747:SNP	cg16265717	0.167174	0.0106576	27738	1.89e-55
LEPR (cg16265717)	rs4655778	A	G	chr1:66142336:SNP	cg16265717	0.166922	0.0107807	27124	4.49e-54
LEPR (cg16265717)	rs4655811	C	G	chr1:65923157:SNP	cg16265717	0.0735815	0.0090431	27240	4.06e-16
LEPR (cg16265717)	rs564935310	G	A	chr1:66012421:SNP	cg16265717	-0.545643	0.0381889	15592	2.6e-46
LEPR (cg16265717)	rs56964262	A	G	chr1:66143738:SNP	cg16265717	0.160827	0.0105142	27137	8.12e-53
LEPR (cg16265717)	rs57941031	T	G	chr1:66087742:SNP	cg16265717	0.179257	0.01078	27410	4.32e-62
LEPR (cg16265717)	rs59124396	T	C	chr1:66110284:SNP	cg16265717	0.170833	0.013612	16768	3.97e-36
LEPR (cg16265717)	rs59258332	G	C	chr1:66143591:SNP	cg16265717	0.167463	0.0107822	27141	2.13e-54
LEPR (cg16265717)	rs60466849	G	A	chr1:66107714:SNP	cg16265717	0.167169	0.0106569	27738	1.87e-55
LEPR (cg16265717)	rs61218937	T	C	chr1:65961299:SNP	cg16265717	-0.214519	0.0126018	27746	5.57e-65
LEPR (cg16265717)	rs6588147	G	A	chr1:65935494:SNP	cg16265717	0.0584096	0.009002	27256	8.67e-11
LEPR (cg16265717)	rs66470832	A	T	chr1:66130631:SNP	cg16265717	0.167432	0.0107808	27136	2.15e-54
LEPR (cg16265717)	rs6657632	G	A	chr1:66038666:SNP	cg16265717	0.205341	0.0092904	27252	2.99e-108
LEPR (cg16265717)	rs6657868	A	G	chr1:65913707:SNP	cg16265717	0.0883152	0.0087627	27256	6.88e-24
LEPR (cg16265717)	rs6662244	G	A	chr1:66055158:SNP	cg16265717	0.139821	0.0084875	27744	5.67e-61
LEPR (cg16265717)	rs6669117	C	T	chr1:66061072:SNP	cg16265717	0.139515	0.0084891	27721	1.08e-60
LEPR (cg16265717)	rs6670973	T	C	chr1:65921038:SNP	cg16265717	0.0735362	0.0091571	26508	9.7e-16
LEPR (cg16265717)	rs6671498	G	C	chr1:66035258:SNP	cg16265717	-0.225016	0.0096174	24381	4.62e-121
LEPR (cg16265717)	rs66728245	T	C	chr1:66127710:SNP	cg16265717	0.167415	0.0106619	27747	1.46e-55
LEPR (cg16265717)	rs6673324	G	A	chr1:66031063:SNP	cg16265717	-0.178215	0.0085136	27230	2.68e-97
LEPR (cg16265717)	rs6673591	A	G	chr1:66048389:SNP	cg16265717	-0.171784	0.0085075	27257	1.15e-90
LEPR (cg16265717)	rs6676419	C	T	chr1:66052209:SNP	cg16265717	-0.170545	0.0086168	26501	3.47e-87
LEPR (cg16265717)	rs6676495	A	G	chr1:66052117:SNP	cg16265717	0.205251	0.0092834	27745	2.56e-108
LEPR (cg16265717)	rs66767543	A	G	chr1:66123622:SNP	cg16265717	0.167181	0.0106597	27746	1.96e-55
LEPR (cg16265717)	rs6678718	A	G	chr1:65949817:SNP	cg16265717	0.0585788	0.0089397	27739	5.65e-11
[truncated: 1,713 more rows]
